# Supplementary material for: Genotyping Based on CRISPR Loci Diversity and Pathogenic Potential of Diarrheagenic Escherichia coli
Source: Front Microbiol. 2022 Mar 2;13:852662. doi: 10.3389/fmicb.2022.852662 (PMC8924505; doi:10.3389/fmicb.2022.852662)
Supplement: Supplementary file 1 [file Table_1.xlsx]

## Sheet: Table S1
"-" means information is missing
strain	Strain type	Accession number	location	isolation source	collection date
10942	EHEC	AP019703.1	Japan:Miyazaki	human feces	2011
112648	EHEC	AP019706.1	Japan:Fukushima	human feces	2011
122715	EHEC	AP019708.1	Japan:Saitama	human feces	2012
12009	EHEC	AP010958.1	Japan	-	2001
11368	EHEC	AP010953.1	-	patient	-
11128	EHEC	AP010960.1	Japan	-	2001
EDL933	EHEC	AE005174.2	-	-	-
110512	EHEC	AP019761.1	Japan	Homo sapiens	2011
RIMD 0509952	EHEC	BA000007.3	Japan:Sakai	-	1996
2013C-4465	EHEC	CP015241.1	-	Homo sapiens	2013
2012C-4227	EHEC	CP013029.1	USA: Oregon	Homo sapiens	2009
SMN013SH2	EHEC	CP023673.1	USA: Latah	cattle	2004
13E0725	EHEC	CP020092.1	Germany	cattle	1998
CFSAN004176	EHEC	CP014583.1	USA	Homo sapiens	2003
SMN152SH1	EHEC	CP024618.1	USA:Walla Walla,WA	cattle	2004
SMN197SH3	EHEC	CP024056.1	Canada: Alberta	cattle	2004
13E0780	EHEC	CP020106.1	Germany	cattle	1998
CFSAN004177	EHEC	CP014670.1	USA	Homo sapiens	2004
SD134209	EHEC	CP029692.1	USA: South Dakota	Homo sapiens	2001
CFSAN027350	EHEC	CP037941.1	USA	environmental	2012
CFSAN027343	EHEC	CP037943.1	Argentina	Homo sapiens	1999
CFSAN027346	EHEC	CP037945.1	USA	Homo sapiens	1999
SJ7	EHEC	CP044315.2	USA: Nevada	Homo sapiens	2015
377323_2f	EHEC	CP039404.1	-	Homo sapiens	2017
RM19259	EHEC	CP046527.1	USA: Mississippi river watershed	River	2016
RM13322	EHEC	CP050498.1	USA: California	cattle feces	2010
HB6	EHEC	CP040305.1	USA:Nebraska	cattle	2002
2014C-4639	EHEC	CP027361.1	USA	-	-
2014C-3084	EHEC	CP027319.1	USA	Stool	2013
397404_gen	EHEC	CP043019.1	UK	Homo sapiens	2017
388755_gen	EHEC	CP043011.1	UK	Homo sapiens	2017
399730_gen	EHEC	CP043025.1	UK	Homo sapiens	2017
388808_gen	EHEC	CP043015.1	UK	Homo sapiens	2017
2013C-3342	EHEC	CP027766.1	-	Homo sapiens	2013
2015C-3125	EHEC	CP027763.1	-	Homo sapiens	2014
97-3250	EHEC	CP027599.1	-	Homo sapiens	1997
86-3153	EHEC	CP027597.1	-	-	-
88-3510	EHEC	CP027675.1	-	-	-
2013C-3304	EHEC	CP027593.1	-	Homo sapiens	2013
2014C-3011	EHEC	CP027591.1	-	Homo sapiens	2013
2013C-4974	EHEC	CP027587.1	-	Homo sapiens	2013
2013C-4538	EHEC	CP027582.1	-	Homo sapiens	2013
2013C-4225	EHEC	CP027577.1	-	Homo sapiens	2013
2013C-4081	EHEC	CP027573.1	USA	Stool	2013
2013C-3996	EHEC	CP027572.1	USA	Stool	2013
2013C-3513	EHEC	CP027555.1	-	Homo sapiens	2013
2015C-4498	EHEC	CP027552.1	-	Homo sapiens	2015
2015C-4136CT1	EHEC	CP027550.1	-	Homo sapiens	2015
2014C-3061	EHEC	CP027548.1	-	Homo sapiens	2013
2013C-4187	EHEC	CP027546.1	-	Homo sapiens	2013
2013C-3264	EHEC	CP027544.1	USA	Homo sapiens	2012
2014C-3050	EHEC	CP027472.1	USA	Stool	2013
90-3040	EHEC	CP027459.1	-	-	-
2014C-4423	EHEC	CP027454.1	-	Homo sapiens	2014
2013C-3492	EHEC	CP027445.1	-	Homo sapiens	2013
2013C-3252	EHEC	CP027442.1	USA	Homo sapiens	2012
2014C-3599	EHEC	CP027435.1	USA	-	2014
2015C-4944	EHEC	CP027390.1	USA	-	-
2011C-4251	EHEC	CP027388.1	-	Homo sapiens	2011
2014C-3057	EHEC	CP027387.1	-	Homo sapiens	2013
2013C-3250	EHEC	CP027380.1	USA	Stool	2012
88-3001	EHEC	CP027363.1	-	-	-
2013C-4830	EHEC	CP027325.1	-	Homo sapiens	2013
180-PT54	EHEC	CP015832.1	United Kingdom	Homo sapiens	2012
644-PT8	EHEC	CP015831.1	United Kingdom	Homo sapiens	2012
SS17	EHEC	CP008805.1	-	-	-
28RC1	EHEC	CP015020.1	USA:midwest	Bovine carcass	1999
SRCC 1675	EHEC	CP015023.1	USA:Chicago	Apple cider	2002
PSUO103	EHEC	CP014752.1	USA	Odocoileus virginianus feces	2012
RM13514	EHEC	CP006027.1	USA	Homo sapiens	2010
RM12581	EHEC	CP007136.1	USA	lettuce	-
RM13516	EHEC	CP006262.1	Belgium	Homo sapiens	2007
RM12761	EHEC	CP007133.1	Belgium	ice cream	-
WS4202	EHEC	CP012802.1	France: Paris	-	2003
ATCC 43889	EHEC	CP015853.1	USA: North Carolina	patient	-
EDL933-1	EHEC	CP015855.1	-	-	-
350	EHEC	CP018243.1	United Kingdom	Homo sapiens	2011
319	EHEC	CP018241.1	United Kingdom	Homo sapiens	2011
155	EHEC	CP018237.1	United Kingdom	Homo sapiens	2012
PA20	EHEC	CP017669.1	USA: Pennsylvania	stool	2008
NADC 5570/86-24/6564	EHEC	CP017251.1	-	-	-
NADC 5570/86-24/6565	EHEC	CP017249.1	-	-	-
CDC#03-98	EHEC	CP022689.1	USA	-	-
10671	EHEC	CP018250.1	United Kingdom	cattle feces	2002
272	EHEC	CP018239.1	United Kingdom	Homo sapiens	2013
472	EHEC	CP018245.1	United Kingdom	Homo sapiens	2012
7784	EHEC	CP018247.1	United Kingdom	cattle feces	2002
105	EHEC	CP028700.1	-	cattle	2003
106	EHEC	CP028698.1	-	cattle	2003
107	EHEC	CP028695.1	-	cattle	2003
RM9872-C1	EHEC	CP024659.1	USA	cattle	-
FDAARGOS_95	EHEC	CP014092.2	USA	-	-
109	EHEC	CP028690.1	-	cattle	2003
110	EHEC	CP028687.1	-	cattle	2003
113	EHEC	CP028680.1	-	cattle	2006
114	EHEC	CP028677.1	-	cattle	2006
116	EHEC	CP028671.1	-	cattle	2006
117	EHEC	CP028668.1	-	cattle	2006
118	EHEC	CP028665.1	-	cattle	2006
120	EHEC	CP028659.1	-	cattle	2006
121	EHEC	CP028656.1	-	cattle	2006
122	EHEC	CP028654.1	-	cattle	2006
123	EHEC	CP028652.1	-	cattle	2006
124	EHEC	CP028650.1	-	cattle	2006
130	EHEC	CP028647.1	-	cattle	2006
131	EHEC	CP028644.1	-	cattle	2006
132	EHEC	CP028641.1	-	cattle	2006
133	EHEC	CP028638.1	-	cattle	2006
134	EHEC	CP028635.1	-	cattle	2006
135	EHEC	CP028632.1	-	cattle	2006
136	EHEC	CP028629.1	-	cattle	2006
137	EHEC	CP028626.1	-	cattle	2006
138	EHEC	CP028623.1	-	cattle	2006
139	EHEC	CP028620.1	-	cattle	2006
140	EHEC	CP028617.1	-	cattle	2006
141	EHEC	CP028614.1	-	cattle	2006
142	EHEC	CP028609.1	-	cattle	2009
143	EHEC	CP028607.1	-	cattle	2009
144	EHEC	CP028603.1	-	cattle	2011
147	EHEC	CP028600.1	-	cattle	2011
148	EHEC	CP028598.1	-	cattle	2011
149	EHEC	CP028596.1	-	cattle	2011
150	EHEC	CP028592.1	-	cattle	2011
RM9975	EHEC	CP028432.1	USA: Salinas, California	Corvus brachyrhynchos feces	2009
RM9131	EHEC	CP028429.1	USA: Salinas, California	Bos taurus feces	2009
111	EHEC	CP028685.1	-	cattle	2003
112	EHEC	CP028683.1	-	cattle	2003
119	EHEC	CP028662.1	-	cattle	2009
824422	EHEC	CP058231.1	-	Homo sapiens	2019
818062	EHEC	CP058233.1	United Kingdom	Homo sapiens	2019
20R2R	EHEC	CP062160.1	USA:Pennsylvania	culture mutant	2009
MBT-5	EHEC	CP058682.2	Germany: Kiel	ready to eat mixed salad leaves	2015
2014C-3051	EHEC	NZ_CP027338.1	USA	Homo sapiens stool	2013
2015C-3163	EHEC	NZ_CP027219.1	USA	Homo sapiens stool	2014
2014C-3655	EHEC	NZ_CP027351.1	USA	Stool	2014
2013C-3277	EHEC	NZ_CP027331.1	USA	Stool	2012
2013C-4991	EHEC	NZ_CP027355.1	USA	Stool	2013
95-3192	EHEC	NZ_CP027362.1	USA	-	-
2014C-3716	EHEC	NZ_CP027335.1	USA	Homo sapiens stool	2014
2015C-3101	EHEC	NZ_CP027221.1	USA	Homo sapiens stool	2014
2015C-3108	EHEC	NZ_CP027307.1	USA	Homo sapiens stool	2014
2013C-4361	EHEC	NZ_CP027347.1	USA	Stool	2013
2015C-3107	EHEC	NZ_CP027317.1	USA	Homo sapiens stool	2014
2012C-4606	EHEC	NZ_CP027352.1	USA	Stool	2012
NZRM4169	EHEC	NZ_CP032789.1	New Zealand	Homo sapiens	2003
95NR1	EHEC	NZ_CP021339.1	Australia: Adelaide	fecal sample	1995
95JB1	EHEC	NZ_CP021335.1	Australia: Adelaide	fecal sample	1995
NZRM4165	EHEC	NZ_CP032791.1	New Zealand	Homo sapiens	2003
ERL04-3476	EHEC	NZ_CP032808.1	New Zealand	Pork	-
ERL03-1416	EHEC	NZ_CP032811.1	New Zealand	water	-
ERL05-0623	EHEC	NZ_CP032805.1	New Zealand	Bobby veal steak	-
ERL06-2497	EHEC	NZ_CP032797.1	New Zealand	bovine	-
ERL05-1306	EHEC	NZ_CP032803.1	New Zealand	Diced lamb	-
ERL06-2442	EHEC	NZ_CP032801.1	New Zealand	Bovine (bobby calf, fecal)	-
ERL06-2503	EHEC	NZ_CP032795.1	New Zealand	Bovine (bobby calf, fecal)	-
STEC 66	EHEC	NZ_LNFT00000000.1	Netherlands	patients Homo sapiens stool	2013
STEC 2270	EHEC	NZ_LPWX00000000.1	Netherlands	Homo sapiens stool	2013
STEC 2667	EHEC	NZ_LGBH00000000.1	Netherlands	Homo sapiens stool	2013
STEC 343	EHEC	NZ_LDOZ00000000.1	Netherlands	Homo sapiens stool	2013
STEC 994	EHEC	NZ_LGBB00000000.1	Netherlands	Homo sapiens stool	2013
STEC 2410	EHEC	NZ_LGBG00000000.1	Netherlands	Homo sapiens stool	2013
STEC 989	EHEC	NZ_LGBA00000000.1	Netherlands	Homo sapiens stool	2013
STEC 915	EHEC	NZ_LFUH00000000.1	Netherlands	Homo sapiens stool	2013
STEC 623	EHEC	NZ_LFUB00000000.1	Netherlands	Homo sapiens stool	2013
STEC 605	EHEC	NZ_LFUA00000000.1	Netherlands	Homo sapiens stool	2013
STEC 2820	EHEC	NZ_LGBQ00000000.1	Netherlands	Homo sapiens stool	2013
STEC 2821	EHEC	NZ_LGBI00000000.1	Netherlands	Homo sapiens stool	2013
STEC 2257	EHEC	NZ_LGBF00000000.1	Netherlands	Homo sapiens stool	2013
STEC 771	EHEC	NZ_LGAZ00000000.1	Netherlands	Homo sapiens stool	2013
STEC 2868	EHEC	NZ_LGBJ00000000.1	Netherlands	Homo sapiens stool	2013
STEC 2075	EHEC	NZ_LGBD00000000.1	Netherlands	Homo sapiens stool	2013
NCCP15739	EHEC	NZ_ASHA00000000.1	South Korea	Homo sapiens	-
CFSAN001632	EHEC	NZ_AMXQ00000000.1	-	Homo sapiens	1997
CVM9952	EHEC	NZ_AKBC00000000.1	-	pig	1985
CVM10030	EHEC	NZ_AKBA00000000.1	-	cow	1995
CVM10021	EHEC	NZ_AKAZ00000000.1	-	cow	1995
CVM9553	EHEC	NZ_AKAY00000000.1	-	cow	1990
CVM9634	EHEC	NZ_AKAW00000000.1	-	cow	1998
CVM9602	EHEC	NZ_AKAV00000000.1	-	Homo sapiens	1996
CVM10026	EHEC	NZ_AJVX00000000.1	-	cow	1995
CVM9942	EHEC	NZ_AJVW00000000.1	-	cow	1983
CVM9574	EHEC	NZ_AJVV00000000.1	-	Homo sapiens	1993
CVM9570	EHEC	NZ_AJVU00000000.1	-	cow	1993
CVM9545	EHEC	NZ_AJVT00000000.1	-	cow	1988
CVM9534	EHEC	NZ_AJVS00000000.1	-	cow	1988
CVM9450	EHEC	NZ_AJVR00000000.1	-	Homo sapiens	1999
CVM9340	EHEC	NZ_AJVQ00000000.1	-	Homo sapiens	1993
K5418	EHEC	NZ_JHII00000000.1	USA	-	-
K2324	EHEC	NZ_JHIT00000000.1	USA	-	-
K2188	EHEC	NZ_JHIW00000000.1	USA	-	-
K5453	EHEC	NZ_JHIF00000000.1	USA	-	-
K4396	EHEC	NZ_JHIO00000000.1	USA	-	-
K2581	EHEC	NZ_JHIS00000000.1	USA	-	-
K2192	EHEC	NZ_JHIU00000000.1	USA	-	-
K2845	EHEC	NZ_JHIQ00000000.1	USA	-	-
C1-010	EHEC	NZ_SCKH00000000.1	USA: Missouri, Kansas City	Rectal fecal grab samples from a commercial feedlot	2005
CFSAN001629	EHEC	NZ_AMXO00000000.1	-	Homo sapiens clinical	1997
K1795	EHEC	NZ_JHJB00000000.1	USA	-	-
2010C-4989	EHEC	NZ_JHMJ00000000.1	USA	-	-
2010EL1058	EHEC	NZ_JHMG00000000.1	USA	-	-
K6590	EHEC	NZ_JHHX00000000.1	USA	-	-
2011C-3537	EHEC	NZ_JHLR00000000.1	USA	-	-
2010C-4824	EHEC	NZ_JHMO00000000.1	USA	-	-
K5852	EHEC	NZ_JHHY00000000.1	USA	-	-
K6687	EHEC	NZ_JHHV00000000.1	USA	-	-
2010C-4874	EHEC	NZ_JHMM00000000.1	USA	-	-
2010C-4558	EHEC	NZ_JHMZ00000000.1	USA	-	-
K2622	EHEC	NZ_JHIR00000000.1	USA	-	-
2009EL2109	EHEC	NZ_JHGC00000000.1	USA	-	-
K6908	EHEC	NZ_JHHM00000000.1	USA	-	-
2009C-4446	EHEC	NZ_JHGP00000000.1	USA	-	-
K6890	EHEC	NZ_JHHR00000000.1	USA	-	-
2011C-3573	EHEC	NZ_JHLQ00000000.1	USA	-	-
K6723	EHEC	NZ_JHHT00000000.1	USA	-	-
K6728	EHEC	NZ_JHHS00000000.1	USA	-	-
F6749	EHEC	NZ_JHJQ00000000.1	USA	-	-
K1792	EHEC	NZ_JHJD00000000.1	USA	-	-
H2495	EHEC	NZ_JHJH00000000.1	USA	-	-
G5303	EHEC	NZ_JHJI00000000.1	USA	-	-
K1796	EHEC	NZ_JHJA00000000.1	USA	-	-
K5806	EHEC	NZ_JHHZ00000000.1	USA	-	-
2010C-3876	EHEC	NZ_JHFI00000000.1	USA	-	-
04-3211	EHEC	NZ_JHNS00000000.1	USA	-	-
F6627	EHEC	NZ_JHJS00000000.1	USA	-	-
2009C-4126	EHEC	NZ_JHGR00000000.1	USA	-	-
2009C-4747	EHEC	NZ_JHGM00000000.1	USA	-	-
05-3646	EHEC	NZ_JHOE00000000.1	USA	-	-
2011EL-2114	EHEC	NZ_JHKH00000000.1	USA	-	-
06-3325	EHEC	NZ_JHNP00000000.1	USA	-	-
2010C-3214	EHEC	NZ_JHFY00000000.1	USA	-	-
06-3484	EHEC	NZ_JHNN00000000.1	USA	-	-
2010C-3517	EHEC	NZ_JHFQ00000000.1	USA	-	-
2011C-3602	EHEC	NZ_JHLP00000000.1	USA	-	-
2010C-4529	EHEC	NZ_JHNB00000000.1	USA	-	-
2009EL1449	EHEC	NZ_JHGF00000000.1	USA	-	-
C305	EHEC	NZ_QAEW00000000.1	USA: Ohio	Sus scrofa feces	2014
C334	EHEC	NZ_QAEY00000000.1	USA: Ohio	Sus scrofa feces	2014
MFS 22	EHEC	NZ_QAFP00000000.1	USA: Pennsylvania	Sus scrofa intact colon fecal sample	2000
C287	EHEC	NZ_QAEU00000000.1	USA: Ohio	Sus scrofa feces	2014
MFS 13	EHEC	NZ_QAFN00000000.1	USA: Pennsylvania	Sus scrofa intact colon fecal sample	2000
MFS 5	EHEC	NZ_QAFT00000000.1	USA: Pennsylvania	Sus scrofa intact colon fecal sample	2000
C304	EHEC	NZ_QAEV00000000.1	USA: Ohio	Sus scrofa feces	2014
C335	EHEC	NZ_QAEZ00000000.1	USA: Ohio	Sus scrofa feces	2014
MFS 18	EHEC	NZ_QAFO00000000.1	USA: Pennsylvania	Sus scrofa intact colon fecal sample	2000
MFS 26	EHEC	NZ_QAFR00000000.1	USA: Pennsylvania	Sus scrofa intact colon fecal sample	2000
C306	EHEC	NZ_QAEX00000000.1	USA: Ohio	Sus scrofa feces	2014
MFS 9	EHEC	NZ_QAFU00000000.1	USA: Pennsylvania	Sus scrofa intact colon fecal sample	2000
ADL87-0448	EHEC	NZ_QAET00000000.1	-	Sus scrofa	-
DEC10B	EHEC	NZ_QAFD00000000.1	Australia: Brisbane	Homo sapiens	1986
MFS 4	EHEC	NZ_QAFS00000000.1	USA: Pennsylvania	Sus scrofa intact colon fecal sample	2000
MFS 25	EHEC	NZ_QAFQ00000000.1	USA: Pennsylvania	Sus scrofa intact colon fecal sample	2000
SEH1004	EHEC	NZ_JABWFP000000000.1	Sweden	Homo sapiens stool sample	2010
SEH1601	EHEC	NZ_JABWGF000000000.1	Sweden	Homo sapiens stool sample	2016
SEH1801	EHEC	NZ_JABWGH000000000.1	Sweden	Homo sapiens stool sample	2018
SEH1101	EHEC	NZ_JABWFR000000000.1	Sweden	Homo sapiens stool sample	2011
SEH0702	EHEC	NZ_JABWFJ000000000.1	Sweden	Homo sapiens stool sample	2007
SEH1102	EHEC	NZ_JABWFS000000000.1	Sweden	Homo sapiens stool sample	2011
SEH9501	EHEC	NZ_JABWEI000000000.1	Sweden	Homo sapiens stool sample	1995
SEH9701	EHEC	NZ_JABWEJ000000000.1	Sweden	Homo sapiens stool sample	1997
SEH0603	EHEC	NZ_JABWFH000000000.1	Sweden	Homo sapiens stool sample	2006
SEH9703	EHEC	NZ_JABWEL000000000.1	Sweden	Homo sapiens stool sample	1997
SEH0504	EHEC	NZ_JABWFA000000000.1	Sweden	Homo sapiens stool sample	2005
SEH1202	EHEC	NZ_JABWFU000000000.1	Sweden	Homo sapiens stool sample	2012
SEH1406	EHEC	NZ_JABWGC000000000.1	Sweden	Homo sapiens stool sample	2014
SEH1802	EHEC	NZ_JABWGI000000000.1	Sweden	Homo sapiens stool sample	2018
SEH0507	EHEC	NZ_JABWFD000000000.1	Sweden	Homo sapiens stool sample	2005
SEH0501	EHEC	NZ_JABWEX000000000.1	Sweden	Homo sapiens stool sample	2005
SEH1203	EHEC	NZ_JABWFV000000000.1	Sweden	Homo sapiens stool sample	2012
SEH9901	EHEC	NZ_JABWEO000000000.1	Sweden	Homo sapiens stool sample	1999
SEH0901	EHEC	NZ_JABWFL000000000.1	Sweden	Homo sapiens stool sample	2009
SEH1407	EHEC	NZ_JABWGD000000000.1	Sweden	Homo sapiens stool sample	2014
SEH9401	EHEC	NZ_JABWEH000000000.1	Sweden	Homo sapiens stool sample	1994
SEH9704	EHEC	NZ_JABWEM000000000.1	Sweden	Homo sapiens stool sample	1997
SEH0801	EHEC	NZ_JABWFK000000000.1	Sweden	Homo sapiens stool sample	2008
SEH0503	EHEC	NZ_JABWEZ000000000.1	Sweden	Homo sapiens stool sample	2005
SEH0403	EHEC	NZ_JABWEV000000000.1	Sweden	Homo sapiens stool sample	2004
SEH0701	EHEC	NZ_JABWFI000000000.1	Sweden	Homo sapiens stool sample	2007
SEH1402	EHEC	NZ_JABWFY000000000.1	Sweden	Homo sapiens stool sample	2014
SEH1701	EHEC	NZ_JABWGG000000000.1	Sweden	Homo sapiens stool sample	2017
SEH0202	EHEC	NZ_JABWEQ000000000.1	Sweden	Homo sapiens stool sample	2002
SEH9705	EHEC	NZ_JABWEN000000000.1	Sweden	Homo sapiens stool sample	1997
SEH0301	EHEC	NZ_JABWER000000000.1	Sweden	Homo sapiens stool sample	2003
SEH1404	EHEC	NZ_JABWGA000000000.1	Sweden	Homo sapiens stool sample	2014
SEH0601	EHEC	NZ_JABWFF000000000.1	Sweden	Homo sapiens stool sample	2006
SEH0402	EHEC	NZ_JABWEU000000000.1	Sweden	Homo sapiens stool sample	2004
SEH1403	EHEC	NZ_JABWFZ000000000.1	Sweden	Homo sapiens stool sample	2014
SEH0404	EHEC	NZ_JABWEW000000000.1	Sweden	Homo sapiens stool sample	2004
SEH9702	EHEC	NZ_JABWEK000000000.1	Sweden	Homo sapiens stool sample	1997
SEH0505	EHEC	NZ_JABWFB000000000.1	Sweden	Homo sapiens stool sample	2005
SEH0508	EHEC	NZ_JABWFE000000000.1	Sweden	Homo sapiens stool sample	2005
SEH1003	EHEC	NZ_JABWFO000000000.1	Sweden	Homo sapiens stool sample	2010
SEH1201	EHEC	NZ_JABWFT000000000.1	Sweden	Homo sapiens stool sample	2012
SEH0506	EHEC	NZ_JABWFC000000000.1	Sweden	Homo sapiens stool sample	2005
SEH1301	EHEC	NZ_JABWFW000000000.1	Sweden	Homo sapiens stool sample	2013
SEH1002	EHEC	NZ_JABWFN000000000.1	Sweden	Homo sapiens stool sample	2010
2013C-3925	EHEC	PVMF00000000.1	-	Homo sapiens stool	2013
2012C-4196	EHEC	NZ_PVZZ00000000.1	USA	stool	2012
03-3375	EHEC	NZ_PVMG00000000.1	-	Homo sapiens stool	-
2014C-4638	EHEC	NZ_PVMH00000000.1	USA	-	-
YA00028237	EHEC	NZ_NGBP00000000.2	South Africa	Homo sapiens stool	2017
CFSAN026798	EHEC	NZ_LGZK00000000.1	USA: KS	Homo sapiens	2010
CFSAN026848	EHEC	NZ_LHAB00000000.1	USA: NE	cattle	2013
CFSAN026820	EHEC	NZ_LGZU00000000.1	USA: NE	Homo sapiens	2010
CFSAN026825	EHEC	NZ_LGZS00000000.1	USA: KS	Homo sapiens	2010
CFSAN026800	EHEC	NZ_LGZT00000000.1	USA: KS	Homo sapiens	2010
CFSAN026804	EHEC	NZ_LGZD00000000.1	USA: KS	Homo sapiens	1999
CFSAN026792	EHEC	NZ_LGZM00000000.1	USA: KS	Homo sapiens	1999
CFSAN026824	EHEC	NZ_LGZL00000000.1	USA	Homo sapiens	2010
CFSAN026846	EHEC	NZ_LGZI00000000.1	USA	cattle	2013
CFSAN026819	EHEC	NZ_LGZQ00000000.1	USA	Homo sapiens	2007
CFSAN026847	EHEC	NZ_LGZE00000000.1	USA	Homo sapiens	2007
CFSAN026840	EHEC	NZ_LGZG00000000.1	USA	Homo sapiens	2010
CFSAN026799	EHEC	NZ_LDDK00000000.1	USA: KS	Homo sapiens	2010
CFSAN026838	EHEC	NZ_LDDN00000000.1	USA	coyote	1999
CFSAN026813	EHEC	NZ_LDDE00000000.1	USA	cattle	1999
CFSAN026826	EHEC	NZ_LDDC00000000.1	USA: KS	Homo sapiens	2010
CFSAN026828	EHEC	NZ_LDDB00000000.1	USA: KS	cattle	2013
CFSAN026839	EHEC	NZ_LDDM00000000.1	USA: KS	raccon	1999
CFSAN026788	EHEC	NZ_LDDR00000000.1	USA: KS	Homo sapiens	2010
CFSAN026815	EHEC	NZ_LDDD00000000.1	USA: KS	Homo sapiens	2010
CFSAN026805	EHEC	NZ_LDCU00000000.1	USA	cattle	1999
CFSAN026791	EHEC	NZ_LDDO00000000.1	USA	cattle	1999
2015-1-116B	EHEC	NZ_SOZY00000000.1	USA	bovine hide	2015
2015-1-148A	EHEC	NZ_SKCZ00000000.1	USA	bovine hide	2015
2015-1-106F	EHEC	NZ_SKDO00000000.1	USA	bovine hide	2015
2014-5-277B	EHEC	NZ_SKDS00000000.1	USA	bovine feces	2014
2014-5-62D	EHEC	NZ_SPAT00000000.1	USA	bovine feces	2014
2014-5-288A	EHEC	NZ_SPAQ00000000.1	USA	bovine feces	2014
2014-5-84I	EHEC	NZ_SPKD00000000.1	USA	bovine feces	2014
2015-1-53A1	EHEC	NZ_SPAN00000000.1	USA	bovine hide	2015
2014-5-78J	EHEC	NZ_SPAS00000000.1	USA	bovine feces	2014
2015-1-45G	EHEC	NZ_SKDQ00000000.1	USA	bovine hide	2015
2009C-3133	STEC	CP013025.1	USA	Homo sapiens	-
08-00022	STEC	CP013662.1	-	bagged lettuce	-
94-3024	STEC	CP009106.2	USA: Montana	Montana milk 1994 outbreak strain from CDC	1994
GB089	STEC	CP013663.1	-	ground beef	-
2011C-3911	STEC	CP015240.1	-	Homo sapiens stool	2011
RM9387	STEC	CP009104.1	USA: California	Cow feces	2009
RM10410	STEC	CP042350.1	USA: CA	crow cloacal swab	-
RM13752	STEC	CP044311.1	USA: California	-	2010
RM13745	STEC	CP044312.1	USA: California	-	2010
RM9088	STEC	CP042298.1	USA: CA	crow cloacal swab	2009
RM11911	STEC	CP044313.1	USA: California	-	2010
2012C-4502	STEC	CP027440.1	-	Homo sapiens stool	2012
2012EL-2448	STEC	CP027586.1	-	Homo sapiens stool	-
00-3076	STEC	CP027584.1	-	Homo sapiens urine	2000
2014C-3003	STEC	CP027672.1	-	Homo sapiens stool	2013
2013C-4282	STEC	CP027579.1	-	Homo sapiens stool	2013
2014C-4705	STEC	CP027640.1	-	Homo sapiens stool	2014
89-3506	STEC	CP027520.1	USA	-	-
07-4299	STEC	CP027462.1	-	-	-
95-3322	STEC	CP027461.1	-	-	-
88-3493	STEC	CP027457.1	-	-	-
2014C-3338	STEC	CP027452.1	-	Homo sapiens stool	2013
2014C-3097	STEC	CP027449.1	-	Homo sapiens stool	2013
2014C-3075	STEC	CP027447.1	-	Homo sapiens stool	2013
2012C-4221	STEC	CP027437.1	-	Homo sapiens stool	2012
2013C-4404	STEC	CP027376.1	-	Homo sapiens stool	2013
05-3629	STEC	CP027373.1	-	Homo sapiens stool	2005
2015C-3905	STEC	CP027371.1	-	Homo sapiens stool	2015
2014C-3307	STEC	CP027368.1	-	Homo sapiens stool	2014
89-3156	STEC	CP027366.1	-	-	-
2013C-4390	STEC	CP027484.1	-	Homo sapiens stool	2013
NCCP15648	STEC	CP009050.1	South Korea	stool	2001
09-00049	STEC	CP015228.1	USA: MI	lettuce	2009
06-00048	STEC	CP015229.1	USA: CA	alfalfa sprouts	2006
C227-11	STEC	CP011331.1	Denmark	stool sample	2011
RM7190	STEC	CP015244.1	USA: Monterey, California	pig feces	2008
FDAARGOS_403	STEC	CP023535.1	-	Homo sapiens	-
FDAARGOS_401	STEC	CP023531.1	Georgia	Homo sapiens stool	2009
STEC299	STEC	CP022279.1	China:Qinghai	Marmota	2015
RM10466	STEC	CP028381.1	USA: Salinas, California	Bos taurus feces	2009
K_EC180	STEC	CP062203.1	South Korea	swine feces	2019
C311	STEC	CP062204.1	Hong Kong	Cow	2018
SMBL	STEC	CP061914.1	Hong Kong	Goat feces	2018
2013C-3181	STEC	NZ_CP027312.1	USA	Homo sapiens stool	2013
2014C-4587	STEC	NZ_CP027342.1	USA	Homo sapiens stool	2014
2014C-3741	STEC	NZ_CP027328.1	USA	Homo sapiens	2013
2014C-4135	STEC	NZ_CP027310.1	USA	Homo sapiens stool	2014
2013C-3033	STEC	NZ_CP027323.1	USA	Homo sapiens stool	-
2015C-3121	STEC	NZ_CP027340.1	USA	Homo sapiens stool	2014
STEC388	STEC	NZ_CP041425.1	China: Guizhou	pig	2012
FORC_043	STEC	NZ_CP016828.1	South Korea: Gyeonggi-do	Homo sapiens stool	2008
HUSEC2011	STEC	NZ_HF572917.1	Germany:Frankfurt am Main	Homo sapiens	-
S17-13	STEC	NZ_CP024997.2	China: Jilin Province	diarrhea piglet fecal sample	2017
S17-20	STEC	NZ_CP025036.2	China: Jilin Province	diarrhea piglet fecal sample	2017
FORC_069	STEC	NZ_CP023061.1	South Korea: Seoul	Homo sapiens stool	2016
cq9	STEC	NZ_CP031546.1	China:Chongqing	pig feces	2012
FORC_029	STEC	NZ_CP013185.1	South Korea	Stool	2014
FDAARGOS_772	STEC	NZ_CP041002.1	USA: VA	NIST Mixed Microbial RM strain	-
STEC367	STEC	NZ_CP041429.1	China: Beijing	Raw mutton	2014
STEC313	STEC	NZ_CP041433.1	China: Beijing	Raw beef	2013
STEC719	STEC	NZ_CP041411.1	China: Shandong	goat	2017
STEC005	STEC	NZ_CP041437.1	China: Henan	goat	2009
STEC316	STEC	NZ_CP041431.1	China: Beijing	Raw beef	2014
STEC409	STEC	NZ_CP041422.1	China: Shanghai	Diarrheal patient	2013
STEC711	STEC	NZ_CP041416.1	China: Shandong	goat	2017
STEC309	STEC	NZ_CP041435.1	China: Sichuan	patient	2013
04-00955	STEC	NZ_CP035498.1	Germany	Homo sapiens stool	2004
RM9245	STEC	NZ_CP044314.1	USA: California	feces	2009
381-1	STEC	NZ_JRKD00000000.1	Netherlands: Groningen	Homo sapiens stool	2013
338	STEC	NZ_JRJF00000000.1	Netherlands: Groningen	Homo sapiens stool	2013
381-4	STEC	NZ_JRLD00000000.1	Netherlands: Groningen	Homo sapiens stool	2013
STEC 168	STEC	NZ_LNFV00000000.1	Netherlands	Homo sapiens stool	2013
STEC 2110.1	STEC	NZ_LPWW00000000.1	Netherlands	Homo sapiens stool	2013
STEC 1506	STEC	NZ_LPWV00000000.1	Netherlands	Homo sapiens stool	2014
STEC 29	STEC	NZ_LNFU00000000.1	Netherlands	Homo sapiens stool	2013
02-07607	STEC	NZ_AQGN00000000.1	Germany	Homo sapiens stool	2002
220/00	STEC	NZ_APWX00000000.1	Germany	Homo sapiens stool	2000
02-04446	STEC	NZ_AQGP00000000.1	Germany	Homo sapiens stool	2002
04-3038	STEC	NZ_JHOC00000000.1	USA	-	-
03-3269	STEC	NZ_JHNW00000000.1	USA	-	-
K1845	STEC	NZ_JHIZ00000000.1	USA	-	-
2009C-3745	STEC	NZ_JHGW00000000.1	USA	-	-
03-3458	STEC	NZ_JHNV00000000.1	USA	-	-
K6904	STEC	NZ_JHHN00000000.1	USA	-	-
K1793	STEC	NZ_JHJC00000000.1	USA	-	-
88-1509	STEC	NZ_QAES00000000.1	Canada	Homo sapiens	1988
87-1814	STEC	NZ_QAER00000000.1	Canada	Homo sapiens	1987
C347	STEC	NZ_QAFA00000000.1	USA: Ohio	Sus scrofa feces	2014
2.4114	STEC	NZ_QAEP00000000.1	-	ground beef	-
SEH1401	STEC	NZ_JABWFX000000000.1	Sweden	Homo sapiens stool	2014
CFSAN026797	STEC	NZ_LHCO00000000.1	-	cattle	-
CFSAN026806	STEC	NZ_LHCQ00000000.1	USA	cattle	1999
CFSAN026784	STEC	NZ_LHCZ00000000.1	USA	cattle	1999
CFSAN026807	STEC	NZ_LHCR00000000.1	USA	cattle	1999
CFSAN026811	STEC	NZ_LHCT00000000.1	USA	cattle	1999
CFSAN026780	STEC	NZ_LHCM00000000.1	USA	cattle	1999
CFSAN026775	STEC	NZ_LHCX00000000.1	USA	cattle	1999
CFSAN026849	STEC	NZ_LHCW00000000.1	USA: KS	cattle	1999
CFSAN026803	STEC	NZ_LHCP00000000.1	USA	cattle	1999
CFSAN026817	STEC	NZ_LGZP00000000.1	USA: KS	cow	2001
CFSAN026831	STEC	NZ_LHAA00000000.1	USA: IA	cattle	2011
CFSAN026786	STEC	NZ_LGZJ00000000.1	USA	cattle	1999
CFSAN026793	STEC	NZ_LGZF00000000.1	USA	cattle	1999
CFSAN026783	STEC	NZ_LGZC00000000.1	USA	cattle	1999
CFSAN026776	STEC	NZ_LGZO00000000.1	USA	cattle	1999
CFSAN026795	STEC	NZ_LGZX00000000.1	USA	cattle	1999
CFSAN026781	STEC	NZ_LGZW00000000.1	USA	cattle	1999
CFSAN026794	STEC	NZ_LGZH00000000.1	USA	cattle	1999
CFSAN026777	STEC	NZ_LGZZ00000000.1	USA	cattle	1999
H2.185	STEC	NZ_JNNJ00000000.1	Canada	HUS patient	1985
H1.94	STEC	NZ_JNNI00000000.1	Canada	Homo sapiens	1987
CFSAN026773	STEC	NZ_LDDW00000000.1	USA	cattle	1999
CFSAN026778	STEC	NZ_LDDV00000000.1	USA	cattle	1999
CFSAN026845	STEC	NZ_LDCV00000000.1	USA	cattle	1999
CFSAN026842	STEC	NZ_LDCX00000000.1	USA: KS	cattle	1999
CFSAN026802	STEC	NZ_LDDI00000000.1	USA	cattle	2010
CFSAN026835	STEC	NZ_LDCZ00000000.1	USA	cattle	1999
CFSAN026812	STEC	NZ_LDDF00000000.1	USA	cattle	1999
CFSAN026801	STEC	NZ_LDDJ00000000.1	USA: KS	Homo sapiens	2010
CFSAN026830	STEC	NZ_LDDA00000000.1	USA: NE	cattle	2013
CFSAN026787	STEC	NZ_LDDS00000000.1	USA	cattle	1999
CFSAN026809	STEC	NZ_LDDH00000000.1	USA	cattle	1999
CFSAN026785	STEC	NZ_LDDT00000000.1	USA	cattle	1999
365-1	STEC	NZ_QESQ00000000.1	Chile: Santiago	Bos taurus feces	2003
116-1	STEC	NZ_QESM00000000.1	Chile: Santiago	Bos taurus feces	2003
HW1-3	STEC	NZ_QESK00000000.1	Argentina: Tandil	Hamburger	1998
348_3	STEC	NZ_QESI00000000.1	Chile: Santiago	Bos taurus feces	2003
47-1-1	STEC	NZ_QESF00000000.1	Argentina: Tandil	Bos taurus feces	2009
211_1	STEC	NZ_QESC00000000.1	Chile: Santiago	Bos taurus feces	2003
VTO-16	STEC	NZ_QESA00000000.1	Spain: Extremadura	Ovis aries feces	1997
E046	STEC	NZ_QERS00000000.1	Chile: Santiago	Homo sapiens feces	2003
175_1	STEC	NZ_QERN00000000.1	Chile: Santiago	Bos taurus feces	2003
45-2-4	STEC	NZ_QESN00000000.1	Argentina: Tandil	Bos taurus feces	2009
V07-4-4	STEC	NZ_QESH00000000.1	Argentina: Tandil	Bos taurus feces	2008
218_8	STEC	NZ_QERM00000000.1	Chile: Santiago	Bos taurus feces	2003
FO130	STEC	NZ_QESE00000000.1	Argentina: Tandil	Bos taurus feces	2001
IH39595/07C	STEC	NZ_QERX00000000.1	Spain: Lugo	Homo sapiens feces	2007
26-1	STEC	NZ_QESR00000000.1	Chile: Santiago	Bos taurus feces	2003
E045-00	STEC	NZ_QERY00000000.1	Chile: Santiago	Homo sapiens feces	2003
VTB-412/MF347i	STEC	NZ_QERV00000000.1	Spain: Lugo	Bos taurus feces	1995
E043	STEC	NZ_QERT00000000.1	Chile: Santiago	Homo sapiens feces	2003
115_4	STEC	NZ_QERL00000000.1	Chile: Santiago	Bos taurus feces	2003
CM15-2	STEC	NZ_QESP00000000.1	Argentina: Tandil	Ground beef	1998
HT1-6	STEC	NZ_QESL00000000.1	Argentina: Tandil	Hamburger	1998
5-1-1	STEC	NZ_QESD00000000.1	Argentina: Tandil	Bos taurus feces	2010
VTB-288	STEC	NZ_QESB00000000.1	Spain: Lugo	Bos taurus feces	1995
IH9913/07A	STEC	NZ_QERW00000000.1	Spain: Lugo	Homo sapiens feces	2007
30M	STEC	NZ_QESO00000000.1	Argentina: Tandil	Ground beef	1998
208_3	STEC	NZ_QERP00000000.1	Chile: Santiago	Bos taurus feces	2003
AM162-1	STEC	NZ_QESJ00000000.1	Argentina: Tandil	Hamburger	1998
AP16-1	STEC	NZ_QESG00000000.1	Argentina: Tandil	Bos taurus feces	1998
E044-00	STEC	NZ_QERZ00000000.1	Chile: Santiago	Homo sapiens feces	2003
E042	STEC	NZ_QERU00000000.1	Chile: Santiago	Homo sapiens feces	2003
AP32-1	STEC	NZ_QERR00000000.1	Argentina: Tandil	Bos taurus feces	1998
AP31-1	STEC	NZ_QERO00000000.1	Argentina: Tandil	Bos taurus feces	1998
58_3	STEC	NZ_QERK00000000.1	Chile: Santiago	Bos taurus feces	2003
6_6	STEC	NZ_QERQ00000000.1	Chile: Santiago	Bos taurus feces	2003
180-3-4r	STEC	NZ_QERJ00000000.1	Argentina: Tandil	Chicken burger	2007
CFSAN026779	STEC	NZ_LDDU00000000.1	USA	water pond	1999
M19	EAEC	CP010221.1	-	mouse feces	2014
M15	EAEC	CP010213.1	-	mouse feces	2014
M11	EAEC	CP010206.1	-	mouse feces	2014
M9	EAEC	CP010196.1	-	mouse feces	2014
M6	EAEC	CP010186.1	-	mouse feces	2014
C1	EAEC	CP010116.1	-	cow	2014
H8	EAEC	CP010172.1	-	river water	2014
PSUO2	EAEC	CP011915.1	USA	Gallus gallus domesticus peritoneal cavity	2004
Y5	EAEC	CP013483.1	China: Zhejiang	Homo sapiens urine	2013
S30	EAEC	CP010231.1	-	forest soil	2014
SEC470	EAEC	CP007594.1	-	-	-
Nissle 1917	EAEC	CP007799.1	-	Homo sapiens	-
PSUO78	EAEC	CP012112.1	USA	Gallus gallus domesticus peritoneal cavity	2010
210205630	EAEC	CP015912.1	USA	swine cecum	2016
219	EAEC	CP020514.1	USA:Boston	Homo sapiens blood	2016
165	EAEC	CP020509.1	USA:Boston	Homo sapiens abdominal	2015
2016C-3936C1	EAEC	CP018770.2	USA: Connecticut	Homo sapiens	-
H17	EAEC	CP021193.1	China: Hefei	Homo sapiens hospital	2012
CREC-591	EAEC	CP024821.1	South Korea: Incheon	Homo sapiens Peritoneal fluid	2015
UFU_EC98	EAEC	CP024092.1	Brazil: Minas Gerais	Homo sapiens urine	2014
317	EAEC	CP023357.1	United Kingdom: Scotland, Edinburgh	canine	2002
UPEC 26-1	EAEC	CP016497.1	South Korea: Daejeon	Homo sapiens urine	2012
NGF1	EAEC	CP016007.1	USA: Massachusetts, Boston	gut flora of female BALB/c mice (Charles River Laboratories)	2014
AR_0015	EAEC	CP024862.1	-	-	-
AR_0137	EAEC	CP021879.1	-	-	-
13P477T	EAEC	CP019273.1	Hong Kong	pig stool	2013
CFSAN061770	EAEC	CP023142.1	Egypt	Raw milk cheese	2016
Mt1B1	EAEC	CP028714.1	-	mouse	-
104	EAEC	CP029164.1	China:Liaoning	chicken	2011
AR_0085	EAEC	CP029741.1	-	-	-
15RDA-Livestock feces-ECO087	EAEC	CP043541.1	South Korea: Goyang-si, Gyeonggi-do	cattle feces	2015
US03	EAEC	CP048865.1	Belgium: Antwerp	Homo sapiens blood	2015
US29	EAEC	CP048860.1	Belgium: Antwerp	Homo sapiens blood	2017
US32	EAEC	CP048606.1	Belgium: Antwerp	Homo sapiens blood	2017
FDAARGOS_945	EAEC	CP065611.1	-	-	-
UPEC_U013	EAEC	CP058596.1	Taiwan: Chia-Yi	Homo sapiens urine	2014
RHB08-C23	EAEC	CP057953.1	United Kingdom	Pooled cattle faecal samples collected from floor of farm	2017
EcPF5	EAEC	CP054236.1	USA: Dallas, Texas	Homo sapiens urine	2018
EcPF14	EAEC	CP054230.1	USA: Dallas, Texas	Homo sapiens urine	2018
CFS3292	EAEC	CP026935.2	France	Bos taurus Bovine adult	2010
9	EAEC	CP048304.1	Switzerland	environment	2019
CFSAN061761	EAEC	CP042903.1	Egypt	Raw milk cheese	2016
Res13-Lact-ER02-39	EAEC	CP062895.1	Canada: Quebec	Sus scrofa domesticus feces	2017
Res13-Lact-PEA06-10	EAEC	CP062883.1	Canada: Quebec	Sus scrofa domesticus feces	2017
Res13-Lact-PER04-33	EAEC	CP062832.1	Canada: Quebec	Sus scrofa domesticus feces	2017
Res13-Lact-PER02-33	EAEC	CP062838.1	Canada: Quebec	Sus scrofa domesticus feces	2017
Res13-Sevr-PER06-05-b-A	EAEC	CP062815.1	Canada: Quebec	Sus scrofa domesticus feces	2017
Res13-Lact-PER01-35	EAEC	CP062844.1	Canada: Quebec	Sus scrofa domesticus feces	2017
Res13-Lact-PER12-33-A	EAEC	CP062826.1	Canada: Quebec	Sus scrofa domesticus feces	2017
K56-43-un	EAEC	CP053079.1	Greece	Homo sapiens urine	2007
DA61218	EAEC	CP061206.1	Sweden	Homo sapiens	2017
42	EAEC	FN554766.1	-	-	-
RH-024-CS	EAEC	NZ_CP050199.1	Bangladesh: Hajiganj	Human feces	2017
RM-065-CS	EAEC	NZ_CP050211.1	Bangladesh: Matlab	Human feces	2017
RH-045-MS	EAEC	NZ_CP050203.1	Bangladesh: Hajiganj	Human feces	2017
ERP001	EAEC	NZ_CP063214.1	China: Chengdu	Red panda kidney	2017
-	EAEC	NZ_CABWHO010000003.1	-	vasculated blood of an human vasculated blood	-
pb3	EAEC	NZ_JACFYE010000001.1	Canada: New Brunswick	Homo sapiens urine	2012
73	EAEC	NZ_CP041538.1	USA	Homo sapiens blood	2008
RH-004-WU	EAEC	NZ_CP050198.1	Bangladesh: Hajiganj	drinking water	2017
F5176C6	EAEC	NZ_CP024667.1	-	-	1997
ATCC 43896	EAEC	NZ_CP024278.1	-	Homo sapiens Infant diarrheic stool	-
00-3279	EAEC	NZ_CP024293.1	USA	-	-
WP9-S17-ESBL-11	EAEC	NZ_AP022287.1	Japan:Tokyo	wastewater	2017
BEC1-S17-ESBL-09	EAEC	NZ_AP022298.1	Japan:Tokyo	sea water	2017
WP8-S17-ESBL-05	EAEC	NZ_AP022215.1	Japan:Tokyo	wastewater	2017
WP2-S18-ESBL-08	EAEC	NZ_AP021946.1	Japan:Tokyo	wastewater	2018
WP5-S17-ESBL-10	EAEC	NZ_AP022105.1	Japan:Tokyo	wastewater	2017
YJ1	EAEC	NZ_AP023224.1	Myanmar:Yangon	human stool	2018
2017.15.01CC	EAEC	NZ_AP021890.1	Viet Nam:Thai Binh	human stool	2017
2017.01.04CC	EAEC	NZ_AP021891.1	Viet Nam:Thai Binh	human stool	2017
SCEC020023	EAEC	NZ_CP025950.3	China: Sichuan, Yibin	Homo sapiens	2016
NCTC9082	EAEC	NZ_LR134080.1	-	-	-
LAU-OXA	EAEC	NZ_CP045277.1	Lebanon	Homo sapiens	2017
F5656C1	EAEC	NZ_JHJU00000000.1	USA	-	-
770021	EAEC	NZ_QAEO00000000.1	USA: Pennsylvania	Sus scrofa	1977
-	EAEC	DADWUN000000000.1	-	-	-
-	EAEC	DADWUJ000000000.1	-	-	-
-	EAEC	DADWUG000000000.1	-	-	-
-	EAEC	DADWTZ000000000.1	-	-	-
-	EAEC	DADWTY000000000.1	-	-	-
-	EAEC	DADWRG000000000.1	-	-	-
-	EAEC	DADWRA000000000.1	-	-	-
-	EAEC	DADWRB000000000.1	-	-	-
-	EAEC	DADVZK000000000.1	-	-	-
-	EAEC	DADKMI000000000.1	-	-	-
-	EAEC	DADKMF000000000.1	-	-	-
-	EAEC	DADKMD000000000.1	-	-	-
-	EAEC	DADKMB000000000.1	-	-	-
-	EAEC	DADKLZ000000000.1	-	-	-
-	EAEC	DADKMA000000000.1	-	-	-
-	EAEC	DADKLX000000000.1	-	-	-
-	EAEC	DADKLV000000000.1	-	-	-
-	EAEC	DADKLO000000000.1	-	-	-
-	EAEC	DADKLN000000000.1	-	-	-
-	EAEC	DADKLK000000000.1	-	-	-
-	EAEC	DADKLA000000000.1	-	-	-
-	EAEC	DADKKY000000000.1	-	-	-
-	EAEC	DADKKU000000000.1	-	-	-
-	EAEC	DADKKS000000000.1	-	-	-
-	EAEC	DADKKQ000000000.1	-	-	-
-	EAEC	DADKKP000000000.1	-	-	-
-	EAEC	DADKKL000000000.1	-	-	-
-	EAEC	DADKJX000000000.1	-	-	-
-	EAEC	DADKKA000000000.1	-	-	-
-	EAEC	DADKJZ000000000.1	-	-	-
-	EAEC	DADKJY000000000.1	-	-	-
-	EAEC	DADKJT000000000.1	-	-	-
-	EAEC	DADKJQ000000000.1	-	-	-
-	EAEC	DADKJO000000000.1	-	-	-
-	EAEC	DADKJN000000000.1	-	-	-
-	EAEC	DADKJP000000000.1	-	-	-
-	EAEC	DADKJM000000000.1	-	-	-
-	EAEC	DADKJL000000000.1	-	-	-
-	EAEC	DADKJK000000000.1	-	-	-
-	EAEC	DADEXH000000000.1	-	-	-
13E0767	EPEC	CP020107.1	Germany	-	1998
382634_2f	EPEC	CP039403.1	England	-	2017
CV261	STEC	CP040316.1	France	-	1996
MA11	STEC	CP040314.1	Malaysia	-	1997
M7638	STEC	CP040313.1	USA	-	2008
F3398	STEC	CP040311.1	-	-	2004
21B8	STEC	CP040309.1	USA:Ohio	-	2002
F1 E4	STEC	CP040307.1	USA:Kansas	-	2006
C1-057	STEC	CP035366.1	USA: Missouri, Kansas City	-	2006
F8704-2	EPEC	CP050998.1	USA	-	-
98-3133	EPEC	CP051001.1	USA	-	-
CAU16175	EPEC	CP047378.1	China: Hunan	-	2016
E110019	EPEC	CP035751.1	-	-	-
D1	EPEC	CP010134.1	-	-	2014
C7	EPEC	CP010240.1	-	-	2014
C3	EPEC	CP010119.1	-	-	2014
S50	EPEC	CP010238.1	-	-	2014
RM14715	EPEC	CP027104.1	-	-	2011
RM14723	EPEC	CP027103.1	-	-	2011
SLK172	EPEC	CP017631.1	China: Beijing	-	2015
14EC017	EPEC	CP024134.1	China	-	2014
14EC007	EPEC	CP024131.1	China	-	2014
FHI_NMBU_03	EPEC	CP019455.1	Norway: south east	-	2012
ML35	EPEC	CP025747.1	-	-	-
115	STEC	CP028674.1	-	-	2006
FDAARGOS_1059	EPEC	CP066032.1	Germany	-	-
E2348/69	EPEC	FM180568.1	-	-	-
EPEC1	EPEC	LT903847.1	-	-	-
EPEC E2348/69 variety 2	EPEC	LT827011.1	-	-	-
FHI_NMBU_06	EPEC	NZ_WXYW01000001.1	Norway	-	2012
NZRM3614	STEC	NZ_CP032793.1	Austria	-	-
K4527	STEC	NZ_JHIL00000000.1	USA	-	-
K2191	STEC	NZ_JHIV00000000.1	USA	-	-
K1921	STEC	NZ_JHIY00000000.1	USA	-	-
K5460	STEC	NZ_JHIE00000000.1	USA	-	-
K5448	STEC	NZ_JHIH00000000.1	USA	-	-
K2854	STEC	NZ_JHIP00000000.1	USA	-	-
K4405	STEC	NZ_JHIN00000000.1	USA	-	-
K5609	STEC	NZ_JHIA00000000.1	USA	-	-
K5467	STEC	NZ_JHID00000000.1	USA	-	-
K6676	STEC	NZ_JHHW00000000.1	USA	-	-
2010C-3840	EPEC	NZ_JHFK00000000.1	USA	-	-
K5449	STEC	NZ_JHIG00000000.1	USA	-	-
2011EL-2101	STEC	NZ_JHKS00000000.1	USA	-	-
2009EL1913	STEC	NZ_JHGD00000000.1	USA	-	-
2011EL-1107	STEC	NZ_JHLK00000000.1	USA	-	-
K1420	STEC	NZ_JHJF00000000.1	USA	-	-
06-3555	EPEC	NZ_JHNL00000000.1	USA	-	-
SEH0502	STEC	NZ_JABWEY000000000.1	Sweden	Homo sapiens stool sample	-
SEH0201	STEC	NZ_JABWEP000000000.1	Sweden	Homo sapiens stool sample	-
-	EPEC	NZ_VAUQ00000000.1	Brazil	macaw cloacal swab	-
EPEC 32/73	EPEC	NZ_LAFA00000000.1	England	Homo sapiens	-
EPEC C342-62	EPEC	NZ_AKNI00000000.1	-	Homo sapiens stool sample	-
EPEC 720	EPEC	NZ_LZDX00000000.1	Netherlands	Homo sapiens stool	-
EPEC 1669	STEC	NZ_LGBO00000000.1	Netherlands	Homo sapiens stool	-
EPEC 287	STEC	NZ_LGBL00000000.1	Netherlands	Homo sapiens stool	-
EPEC 393	STEC	NZ_LGBM00000000.1	Netherlands	Homo sapiens stool	-
EPEC 1572	STEC	NZ_LGBN00000000.1	Netherlands	Homo sapiens stool	-
EPEC 2827	EPEC	NZ_LZEH00000000.1	Netherlands	Homo sapiens stool	-
EPEC 2646	EPEC	NZ_LZDZ00000000.1	Netherlands	Homo sapiens stool	-
EPEC 631	EPEC	NZ_LZDW00000000.1	Netherlands	Homo sapiens stool	-
EPEC 3029	EPEC	NZ_LZEB00000000.1	Netherlands	Homo sapiens stool	-
EPEC 2081	EPEC	NZ_LZEG00000000.1	Netherlands	Homo sapiens stool	-
EPEC 2252	EPEC	NZ_LZEE00000000.1	Netherlands	Homo sapiens stool	-
EPEC 1316	EPEC	NZ_LZDY00000000.1	Netherlands	Homo sapiens stool	-
EPEC 1150	EPEC	NZ_LZEC00000000.1	Netherlands	Homo sapiens stool	-
EPEC 2272	EPEC	NZ_LZEF00000000.1	Netherlands	Homo sapiens stool	-
EPEC 2669	EPEC	NZ_LZEA00000000.1	Netherlands	Homo sapiens stool	-
EPEC 1554	EPEC	NZ_LZED00000000.1	Netherlands	Homo sapiens stool	-
EPEC 536	EPEC	NZ_LZDV00000000.1	Netherlands	Homo sapiens stool	-
EPEC 400	EPEC	NZ_LZDU00000000.1	Netherlands	Homo sapiens stool	-
E22	EPEC	NZ_AAJV00000000.2	-	-	-
401091	EPEC	NZ_JHSI00000000.1	Kenya	Homo sapiens stool	-
303289	EPEC	NZ_JHRJ00000000.1	Mozambique	Homo sapiens stool	-
403116	EPEC	NZ_JHTJ00000000.1	Kenya	Homo sapiens stool	-
100414	EPEC	NZ_JHQX00000000.1	Gambia	Homo sapiens stool	-
403341	EPEC	NZ_JHTK00000000.1	Kenya	Homo sapiens stool	-
402981	EPEC	NZ_JHTI00000000.1	Kenya	Homo sapiens stool	-
400929	EPEC	NZ_JHTE00000000.1	Kenya	Homo sapiens stool	-
100329	EPEC	NZ_JHRT00000000.1	Gambia	Homo sapiens stool	-
400791	EPEC	NZ_JHRK00000000.1	Kenya	Homo sapiens stool	-
100854	EPEC	NZ_JHRU00000000.1	Gambia	Homo sapiens stool	-
702324	EPEC	NZ_JHRR00000000.1	Pakistan	Homo sapiens stool	-
402290	EPEC	NZ_JHRQ00000000.1	Kenya	Homo sapiens stool	-
401140	EPEC	NZ_JHRM00000000.1	Kenya	Homo sapiens stool	-
401031	EPEC	NZ_JHRL00000000.1	Kenya	Homo sapiens stool	-
302048	EPEC	NZ_JHRF00000000.1	Mozambique	Homo sapiens stool	-
100290	EPEC	NZ_JHQV00000000.1	Gambia	Homo sapiens stool	-
-	EPEC	NZ_JHTF00000000.1.1	-	-	-
401954	EPEC	NZ_JHRP00000000.1	Kenya	Homo sapiens stool	-
401150	EPEC	NZ_JHRN00000000.1	Kenya	Homo sapiens stool	-
302053	EPEC	NZ_JHRG00000000.1	Mozambique	Homo sapiens stool	-
103385	EPEC	NZ_JHQZ00000000.1	Gambia	Homo sapiens stool	-
-	EPEC	NZ_JHTL00000000.1.1	-	-	-
401675	EPEC	NZ_JHTG00000000.1	Kenya	Homo sapiens stool	-
401264	EPEC	NZ_JHRO00000000.1	Kenya	Homo sapiens stool	-
303145	EPEC	NZ_JHSG00000000.1	Mozambique	Homo sapiens stool	-
302662	EPEC	NZ_JHRI00000000.1	Mozambique	Homo sapiens stool	-
300214	EPEC	NZ_JHSB00000000.1	Mozambique	Homo sapiens stool	-
302275	EPEC	NZ_JHRH00000000.1	Mozambique	Homo sapiens stool	-
102598	EPEC	NZ_JHRW00000000.1	Gambia	Homo sapiens stool	-
300262	EPEC	NZ_JHRD00000000.1	Mozambique	Homo sapiens stool	-
300059	EPEC	NZ_JHRC00000000.1	Mozambique	Homo sapiens stool	-
103573	EPEC	NZ_JHRA00000000.1	Gambia	Homo sapiens stool	-
100343	EPEC	NZ_JHQW00000000.1	Gambia	Homo sapiens stool	-
400738	EPEC	NZ_JHSH00000000.1	Kenya	Homo sapiens stool	-
300847	EPEC	NZ_JHSY00000000.1	Mozambique	Homo sapiens stool	-
103338	EPEC	NZ_JHSU00000000.1	Gambia	Homo sapiens stool	-
302909	EPEC	NZ_JHSF00000000.1	Mozambique	Homo sapiens stool	-
103578	EPEC	NZ_JHRY00000000.1	Gambia	Homo sapiens stool	-
102929	EPEC	NZ_JHRX00000000.1	Gambia	Homo sapiens stool	-
401588	EPEC	NZ_JHSK00000000.1	Kenya	Homo sapiens stool	-
302687	EPEC	NZ_JHSE00000000.1	Mozambique	Homo sapiens stool	-
303139	EPEC	NZ_JHTB00000000.1	Mozambique	Homo sapiens stool	-
300469	EPEC	NZ_JHSX00000000.1	Mozambique	Homo sapiens stool	-
200077	EPEC	NZ_JHSW00000000.1	Mali	Homo sapiens stool	-
401817	EPEC	NZ_JHSL00000000.1	Kenya	Homo sapiens stool	-
302150	EPEC	NZ_JHSD00000000.1	Mozambique	Homo sapiens stool	-
300231	EPEC	NZ_JHSC00000000.1	Mozambique	Homo sapiens stool	-
302312	EPEC	NZ_JHTA00000000.1	Mozambique	Homo sapiens stool	-
302137	EPEC	NZ_JHSZ00000000.1	Mozambique	Homo sapiens stool	-
702626	EPEC	NZ_JHSP00000000.1	Pakistan	Homo sapiens stool	-
402804	EPEC	NZ_JHSN00000000.1	Kenya	Homo sapiens stool	-
402310	EPEC	NZ_JHSM00000000.1	Kenya	Homo sapiens stool	-
300075	EPEC	NZ_JHSA00000000.1	Mozambique	Homo sapiens stool	-
703450	EPEC	NZ_JHTM00000000.1	Pakistan	Homo sapiens stool	-
102550	EPEC	NZ_JHQY00000000.1	Gambia	Homo sapiens stool	-
402559	EPEC	NZ_JHTH00000000.1	Kenya	Homo sapiens stool	-
703533	EPEC	NZ_JHRS00000000.1	Pakistan	Homo sapiens stool	-
103447	EPEC	NZ_JHSV00000000.1	Gambia	Homo sapiens stool	-
702423	EPEC	NZ_JHSO00000000.1	Pakistan	Homo sapiens stool	-
200146	EPEC	NZ_JHRZ00000000.1	Mali	Homo sapiens stool	-
302014	EPEC	NZ_JHRE00000000.1	Mozambique	Homo sapiens stool	-
102132	EPEC	NZ_JHSS00000000.1	Gambia	Homo sapiens stool	-
100100	EPEC	NZ_JHSQ00000000.1	Gambia	Homo sapiens stool	-
-	EIEC	DADBXR000000000.1	-	-	-
-	EIEC	DADBYP000000000.1	-	-	-
-	EIEC	DADBYV000000000.1	-	-	-
-	EIEC	DADBZJ000000000.1	-	-	-
-	EIEC	DADBZP000000000.1	-	-	-
-	EIEC	DADBZQ000000000.1	-	-	-
-	EIEC	DADBZT000000000.1	-	-	-
-	EIEC	DADCPX000000000.1	-	-	-
-	EIEC	DADDQZ000000000.1	-	-	-
-	EIEC	DADEAN000000000.1	-	-	-
-	EIEC	DADEGU000000000.1	-	-	-
-	EIEC	DADEHF000000000.1	-	-	-
-	EIEC	DADEHJ000000000.1	-	-	-
-	EIEC	DADEHO000000000.1	-	-	-
-	EIEC	DADEJA000000000.1	-	-	-
-	EIEC	DADEJK000000000.1	-	-	-
-	EIEC	DADELB000000000.1	-	-	-
-	EIEC	DADELC000000000.1	-	-	-
-	EIEC	DADKJR000000000.1	-	-	-
-	EIEC	DADKJS000000000.1	-	-	-
-	EIEC	DADKJV000000000.1	-	-	-
-	EIEC	DADKJW000000000.1	-	-	-
-	EIEC	DADKKD000000000.1	-	-	-
-	EIEC	DADKKE000000000.1	-	-	-
-	EIEC	DADKKR000000000.1	-	-	-
-	EIEC	DADKLG000000000.1	-	-	-
-	EIEC	DADWTK000000000.1	-	-	-
53638	EIEC	NZ_AAKB00000000.2	-	-	-
19-0562-EIEC-0001	EIEC	NZ_VMTQ00000000.1	Australia	Homo sapiens feces	2017
19-0562-EIEC-0006	EIEC	NZ_VNKL00000000.1	Australia	Homo sapiens feces	2019
H10407	ETEC	FN649414.1	Dacca, Bangladesh	clinical	-
ETEC-2266	ETEC	NZ_NQYN00000000.1	Bangladesh: Dhaka	diarrheal stool	2006
ETEC-2269	ETEC	NZ_NQYK00000000.1	Bangladesh: Dhaka	diarrheal stool	2006
ETEC-2267	ETEC	NZ_NQYM00000000.1	Bangladesh: Dhaka	diarrheal stool	2006
ETEC-2264	ETEC	NZ_CP023349.1	Bangladesh: Dhaka	diarrheal stool	2006
TW10598	ETEC	CM007915.1	-	Homo sapiens	-
UMNK88	ETEC	CP002729.1	USA	porcine neonatal diarrhea	-
E1777	ETEC	NZ_JTHI00000000.1	Bangladesh: Dhaka, Benga	fecal sample of diarrhea patient	2005
E2265	ETEC	NZ_JUBB00000000.1	Bangladesh: Dhaka, Benga	fecal sample of diarrhea patient	2006
CE549	ETEC	NZ_JTGK00000000.1	China: Beijing	fecal sample of diarrhea patient	2010
CE516	ETEC	NZ_JTGM00000000.1	China: Beijing	fecal sample of diarrhea patient	2010
357900	ETEC	CP038859.1	Bangladesh	Homo sapiens	1985
a86	ETEC	PFXW01000005.1	Chile: Antofagasta	Homo sapiens stool	-
B7A	ETEC	NZ_AAJT00000000.2	-	-	-
E24377A	ETEC	CP000800.1	-	-	-
B2C	ETEC	NZ_AUZS00000000.1	-	Homo sapiens	1984
ETEC-2268	ETEC	NQYL00000000.1	Bangladesh: Dhaka	diarrheal stool	2006
