# Supplementary material for: Genotyping Based on CRISPR Loci Diversity and Pathogenic Potential of Diarrheagenic Escherichia coli
Source: Front Microbiol. 2022 Mar 2;13:852662. doi: 10.3389/fmicb.2022.852662 (PMC8924505; doi:10.3389/fmicb.2022.852662)
Supplement: Supplementary file 2 [file Table_2.xlsx]

## Sheet: Table S2
*indicates the code of the spacers on each CRISPR locus, gray color indicates strains without CRISPR loci
			CRISPR1		CRISPR2		CRISPR3		CRISPR4		CRISPR type(CT)
Strain type	Accession number	Serotype	type	spacer content	type	spacer content	type	spacer content	type	spacer content
EHEC	AP019703.1	O145:H28	1*	-1-163-188-	63*	-176-255-29-					1
EHEC	AP019706.1	O145:H28	2*	-1-163-188-172-89-179-137-	63*	-176-255-29-					2
EHEC	AP019708.1	O145:H28	2*	-1-163-188-172-89-179-137-	57*	-176-255-99-					3
EHEC	AP010958.1	O103:H2	3*	-8-802-140-216-101-142-197-	64*	-245-120-108-203-64-65-52-47-					4
EHEC	AP010953.1	O26:H11	4*	-8-202-167-109-40-21-197-80-	74*	-123-200-237-206-23-189-30-83-256-					56
EHEC	AP010960.1	O111:H8	5*	-8-167-21-80-	66*	-200-237-229-131-30-83-					6
EHEC	AE005174.2	O157:H7	6*	-212-10-94-	67*	-78-					7
EHEC	AP019761.1	O111:H8	5*	-8-167-21-80-	66*	-200-237-229-131-30-83-					6
EHEC	BA000007.3	O157:H7	6*	-212-10-94-	67*	-78-					7
EHEC	CP015241.1	O55:H7	7*	-212-2-13-	68*	-78-11-67-					8
EHEC	CP013029.1	O165:H25	8*	-230-			120*	-211-166-			9
EHEC	CP023673.1	O177:H25	9*	-49-31-33-			69*	-93-			10
EHEC	CP020092.1	O182:H25	10*	-66-35-169-169-155-114-218-220-241-	70*	-210-4-5-41-218-54-					11
EHEC	CP014583.1	O145:H25	11*	-157-192-49-	71*	-231-	121*	-81-121-			12
EHEC	CP024618.1	O177:H25	12*	-37-51-	72*	-72-					13
EHEC	CP024056.1	O177:H25	9*	-49-31-33-	69*	-93-					10
EHEC	CP020106.1	O156:H25	13*	-66-159-53-214-35-169-218-220-241-	70*	-210-4-5-41-218-54-					14
EHEC	CP014670.1	O145:H25	14*	-1-51-183-156-	73*	-69-	120*	-211-166-			15
EHEC	CP029692.1	O111:H8	5*	-8-167-21-80-	66*	-200-237-229-131-30-83-					6
EHEC	CP037941.1	O26:H11	15*	-8-202-167-80-	74*	-123-200-237-206-23-189-30-83-256-					16
EHEC	CP037943.1	O26:H11	16*	-8-109-40-21-197-80-	74*	-123-200-237-206-23-189-30-83-256-					17
EHEC	CP037945.1	O26:H11	17*	-45-199-170-112-55-	75*	-257-164-27-134-160-136-41-198-118-					18
EHEC	CP044315.2	O45:H2	18*	-141-112-55-	76*	-43-50-222-113-191-210-100-					19
EHEC	CP039404.1	O63:H6
EHEC	CP046527.1	O157:H7	6*	-212-10-94-	67*	-78-					7
EHEC	CP050498.1	O103:H2	19*	-59-250-128-173-117-174-223-141-112-55-	77*	-43-50-150-222-113-191-210-100-					20
EHEC	CP040305.1	O157:H7	6*	-212-10-94-							21
EHEC	CP027361.1	O26:H11	4*	-8-202-167-109-40-21-197-80-	78*	-123-200-237-206-23-30-83-256-					22
EHEC	CP027319.1	O145:H28	1*	-1-163-188-	79*	-176-255-99-29-					23
EHEC	CP043019.1	O157:H7	6*	-212-10-94-	67*	-78-					7
EHEC	CP043011.1	O157:H7	6*	-212-10-94-	67*	-78-					7
EHEC	CP043025.1	O157:H7	6*	-212-10-94-	67*	-78-					7
EHEC	CP043015.1	O157:H7	6*	-212-10-94-	67*	-78-					7
EHEC	CP027766.1	O117:H8	20*	-165-201-14-141-112-55-	80*	-164-27-219-25-134-					24
EHEC	CP027763.1	O145:H28	1*	-1-163-188-	79*	-176-255-99-29-					23
EHEC	CP027599.1	O26:H11	21*	-165-201-145-45-199-170-112-55-	75*	-257-164-27-134-160-136-41-198-118-					25
EHEC	CP027597.1	O5:H9	22*	-157-195-70-122-234-233-31-	81*	-118-	121*	-81-121-			26
EHEC	CP027675.1	O172:H25	8*	-230-	82*	-247-	120*	-211-166-			27
EHEC	CP027593.1	O71:H8	20*	-165-201-14-141-112-55-	83*	-164-27-219-25-134-160-					28
EHEC	CP027591.1	O177:H25	9*	-49-31-33-	69*	-93-					10
EHEC	CP027587.1	O5:H9	23*	-37-73-74-147-98-232-184-156-	84*	-123-	120*	-211-166-			29
EHEC	CP027582.1	O151:H16	24*	-165-55-	85*	-257-164-134-160-136-41-198-198-118-					30
EHEC	CP027577.1	O103:H11	4*	-8-202-167-109-40-21-197-80-	86*	-123-83-256-					31
EHEC	CP027573.1	O111:H8	25*	-165-145-170-55-	45*	-164-27-219-68-41-198-					32
EHEC	CP027572.1	O26:H11	26*	-165-170-112-55-	75*	-257-164-27-134-160-136-41-198-118-					33
EHEC	CP027555.1	O186:H11	21*	-165-201-145-45-199-170-112-55-	75*	-257-164-27-134-160-136-41-198-118-					25
EHEC	CP027552.1	O117:H8	27*	-8-202-140-213-197-80-	87*	-189-39-131-30-83-					34
EHEC	CP027550.1	O145:H34
EHEC	CP027548.1	O156:H25	28*	-66-159-53-214-35-169-169-155-114-218-220-241-	88*	-5-41-218-54-					35
EHEC	CP027546.1	O71:H11	4*	-8-202-167-109-40-21-197-80-	89*	-237-206-23-189-30-83-256-					36
EHEC	CP027544.1	O103:H25	29*	-62-130-180-105-106-91-63-16-143-158-168-36-224-	90*	-130-237-149-239-120-	120*	-211-166-			37
EHEC	CP027472.1	O151:H16	21*	-165-201-145-45-199-170-112-55-	91*	-257-164-27-134-160-136-41-198-198-118-					38
EHEC	CP027459.1	O172:H25	30*	-76-	92*	-96-	121*	-81-121-			39
EHEC	CP027454.1	O121:H19	31*	-107-204-129-	93*	-225-130-237-115-138-					40
EHEC	CP027445.1	O172:H25	30*	-76-	92*	-96-	121*	-81-121-			39
EHEC	CP027442.1	O69:H11	32*	-8-202-197-80-	74*	-123-200-237-206-23-189-30-83-256-					41
EHEC	CP027435.1	O121:H19	33*	-107-204-129-12-	93*	-225-130-237-115-138-					42
EHEC	CP027390.1	O26:H11	34*	-165-145-45-199-170-112-55-	75*	-257-164-27-134-160-136-41-198-118-					43
EHEC	CP027388.1	O45:H2	18*	-141-112-55-	76*	-43-50-222-113-191-210-100-					19
EHEC	CP027387.1	O26:H11	34*	-165-145-45-199-170-112-55-	75*	-257-164-27-134-160-136-41-198-118-					43
EHEC	CP027380.1	O111:H8	25*	-165-145-170-55-	45*	-164-27-219-68-41-198-					32
EHEC	CP027363.1	O165:H25	8*	-230-	82*	-247-	120*	-211-166-			27
EHEC	CP027325.1	O165:H25	8*	-230-	82*	-247-	120*	-211-166-			27
EHEC	CP015832.1	O157:H7			94*	-240-					44
EHEC	CP015831.1	O157:H7			94*	-240-					44
EHEC	CP008805.1	O157:H7	6*	-212-10-94-	67*	-78-					7
EHEC	CP015020.1	O157:H7	6*	-212-10-94-	67*	-78-					7
EHEC	CP015023.1	O157:H7	6*	-212-10-94-	67*	-78-					7
EHEC	CP014752.1	O103:H2	35*	-8-202-140-215-61-181-152-216-101-142-197-	64*	-245-120-108-203-64-65-52-47-					45
EHEC	CP006027.1	O145:H28	36*	-1-163-188-172-89-137-	57*	-176-255-99-					46
EHEC	CP007136.1	O145:H28	36*	-1-163-188-172-89-137-	57*	-176-255-99-					46
EHEC	CP006262.1	O145:H28	37*	-1-57-163-188-188-172-89-179-137-	95*	-176-255-					47
EHEC	CP007133.1	O145:H28	37*	-1-57-163-188-188-172-89-179-137-	95*	-176-255-					47
EHEC	CP012802.1	O157:H7	6*	-212-10-94-	67*	-78-					7
EHEC	CP015853.1	O157:H7	38*	-60-56-15-	94*	-240-					48
EHEC	CP015855.1	O157:H7	38*	-60-56-15-	94*	-240-					48
EHEC	CP018243.1	O157:H7	6*	-212-10-94-	67*	-78-					7
EHEC	CP018241.1	O157:H7			67*	-78-					49
EHEC	CP018237.1	O157:H7	6*	-212-10-94-	67*	-78-					7
EHEC	CP017669.1	O157:H7	38*	-60-56-15-	94*	-240-					48
EHEC	CP017251.1	O157:H7	38*	-60-56-15-	94*	-240-					48
EHEC	CP017249.1	O157:H7	38*	-60-56-15-	94*	-240-					48
EHEC	CP022689.1	O157:H7	38*	-60-56-15-	94*	-240-					48
EHEC	CP018250.1	O157:H7	6*	-212-10-94-	67*	-78-					7
EHEC	CP018239.1	O157:H7	6*	-212-10-94-	67*	-78-					7
EHEC	CP018245.1	O157:H7	6*	-212-10-94-	67*	-78-					7
EHEC	CP018247.1	O157:H7	6*	-212-10-94-	67*	-78-					7
EHEC	CP028700.1	O157:H7	38*	-60-56-15-	94*	-240-					48
EHEC	CP028698.1	O157:H7	38*	-60-56-15-	94*	-240-					48
EHEC	CP028695.1	O157:H7	38*	-60-56-15-	94*	-240-					48
EHEC	CP024659.1	O145:H28	1*	-1-163-188-	79*	-176-255-99-29-					23
EHEC	CP014092.2	O111:H8	25*	-165-145-170-55-	45*	-164-27-219-68-41-198-					32
EHEC	CP028690.1	O157:H7	38*	-60-56-15-	94*	-240-					48
EHEC	CP028687.1	O157:H7	38*	-60-56-15-	94*	-240-					48
EHEC	CP028680.1	O157:H7	38*	-60-56-15-	94*	-240-					48
EHEC	CP028677.1	O157:H7	38*	-60-56-15-	94*	-240-					48
EHEC	CP028671.1	O157:H7	38*	-60-56-15-	94*	-240-					48
EHEC	CP028668.1	O157:H7	38*	-60-56-15-	94*	-240-					48
EHEC	CP028665.1	O157:H7	38*	-60-56-15-	94*	-240-					48
EHEC	CP028659.1	O157:H7	38*	-60-56-15-	94*	-240-					48
EHEC	CP028656.1	O157:H7	38*	-60-56-15-	94*	-240-					48
EHEC	CP028654.1	O157:H7	38*	-60-56-15-	94*	-240-					48
EHEC	CP028652.1	O157:H7	38*	-60-56-15-	94*	-240-					48
EHEC	CP028650.1	O157:H7	38*	-60-56-15-	94*	-240-					48
EHEC	CP028647.1	O157:H7	38*	-60-56-15-	94*	-240-					48
EHEC	CP028644.1	O157:H7	38*	-60-56-15-	94*	-240-					48
EHEC	CP028641.1	O157:H7	38*	-60-56-15-	94*	-240-					48
EHEC	CP028638.1	O157:H7	38*	-60-56-15-	94*	-240-					48
EHEC	CP028635.1	O157:H7	38*	-60-56-15-	94*	-240-					48
EHEC	CP028632.1	O157:H7	38*	-60-56-15-	94*	-240-					48
EHEC	CP028629.1	O157:H7	38*	-60-56-15-	94*	-240-					48
EHEC	CP028626.1	O157:H7	38*	-60-56-15-	94*	-240-					48
EHEC	CP028623.1	O157:H7	38*	-60-56-15-	94*	-240-					48
EHEC	CP028620.1	O157:H7	38*	-60-56-15-	94*	-240-					48
EHEC	CP028617.1	O157:H7	38*	-60-56-15-	94*	-240-					48
EHEC	CP028614.1	O157:H7	38*	-60-56-15-	94*	-240-					48
EHEC	CP028609.1	O157:H7	38*	-60-56-15-	94*	-240-					48
EHEC	CP028607.1	O157:H7	38*	-60-56-15-	94*	-240-					48
EHEC	CP028603.1	O157:H7	38*	-60-56-15-	94*	-240-					48
EHEC	CP028600.1	O157:H7	38*	-60-56-15-	94*	-240-					48
EHEC	CP028598.1	O157:H7	38*	-60-56-15-	94*	-240-					48
EHEC	CP028596.1	O157:H7	38*	-60-56-15-	94*	-240-					48
EHEC	CP028592.1	O157:H7	38*	-60-56-15-	94*	-240-					48
EHEC	CP028432.1	O111:H8	5*	-8-167-21-80-	66*	-200-237-229-131-30-83-					6
EHEC	CP028429.1	O111:H8	5*	-8-167-21-80-	66*	-200-237-229-131-30-83-					6
EHEC	CP028685.1	O157:H7	38*	-60-56-15-	94*	-240-					48
EHEC	CP028683.1	O157:H7	38*	-60-56-15-	94*	-240-					48
EHEC	CP028662.1	O157:H7	38*	-60-56-15-	94*	-240-					48
EHEC	CP058231.1	O157:H7	6*	-212-10-94-	67*	-78-					7
EHEC	CP058233.1	O157:H7	6*	-212-10-94-	67*	-78-					7
EHEC	CP062160.1	O157:H7	6*	-212-10-94-	67*	-78-					7
EHEC	CP058682.2	O26:H11	21*	-165-201-145-45-199-170-112-55-	96*	-257-27-134-160-136-41-198-118-					50
EHEC	NZ_CP027338.1	O71:H11	39*	-8-167-109-40-21-197-80-	89*	-237-206-23-189-30-83-256-					51
EHEC	NZ_CP027219.1	O103:H2	19*	-59-250-128-173-117-174-223-141-112-55-	77*	-43-50-150-222-113-191-210-100-					20
EHEC	NZ_CP027351.1	O121:H19	33*	-107-204-129-12-	93*	-225-130-237-115-138-					42
EHEC	NZ_CP027331.1	O26:H11	15*	-8-202-167-80-	74*	-123-200-237-206-23-189-30-83-256-					16
EHEC	NZ_CP027355.1	O80:H2	40*	-17-71-161-151-227-18-253-242-116-26-132-154-133-19-33-	97*	-235-22-205-127-84-3-231-198-					52
EHEC	NZ_CP027362.1	O145:H28	2*	-1-163-188-172-89-179-137-	79*	-176-255-99-29-					53
EHEC	NZ_CP027335.1	O26:H11	15*	-8-202-167-80-	98*	-123-200-237-206-23-256-					54
EHEC	NZ_CP027221.1	O111:H8	5*	-8-167-21-80-	66*	-200-237-229-131-30-83-					6
EHEC	NZ_CP027307.1	O111:H8	25*	-165-145-170-55-	45*	-164-27-219-68-41-198-					32
EHEC	NZ_CP027347.1	O111:H8	5*	-8-167-21-80-	66*	-200-237-229-131-30-83-					6
EHEC	NZ_CP027317.1	O121:H19	33*	-107-204-129-12-	99*	-225-115-138-					55
EHEC	NZ_CP027352.1	O26:H11	4*	-8-202-167-109-40-21-197-80-	74*	-123-200-237-206-23-189-30-83-256-					56
EHEC	NZ_CP032789.1	O157:H7	38*	-60-56-15-	94*	-240-					48
EHEC	NZ_CP021339.1	O111:H8	5*	-8-167-21-80-	100*	-200-237-131-30-83-					58
EHEC	NZ_CP021335.1	O111:H8	5*	-8-167-21-80-	100*	-200-237-131-30-83-					58
EHEC	NZ_CP032791.1	O157:H7	38*	-60-56-15-	94*	-240-					48
EHEC	NZ_CP032808.1	O157:H7	38*	-60-56-15-	94*	-240-					48
EHEC	NZ_CP032811.1	O157:H7	38*	-60-56-15-	94*	-240-					48
EHEC	NZ_CP032805.1	O157:H7	38*	-60-56-15-	94*	-240-					48
EHEC	NZ_CP032797.1	O157:H7	38*	-60-56-15-	94*	-240-					48
EHEC	NZ_CP032803.1	O157:H7	38*	-60-56-15-	94*	-240-					48
EHEC	NZ_CP032801.1	O157:H7	38*	-60-56-15-	94*	-240-					48
EHEC	NZ_CP032795.1	O157:H7	38*	-60-56-15-	94*	-240-					48
EHEC	NZ_LNFT00000000.1	O165:H25	42*	-44-	82*	-247-	121*	-81-121-			59
EHEC	NZ_LPWX00000000.1	O111:H8	5*	-8-167-21-80-	66*	-200-237-229-131-30-83-					6
EHEC	NZ_LGBH00000000.1	O157:H7	38*	-60-56-15-	94*	-240-					48
EHEC	NZ_LDOZ00000000.1	O157:H7	6*	-212-10-94-							21
EHEC	NZ_LGBB00000000.1	O157:H7	6*	-212-10-94-	67*	-78-					7
EHEC	NZ_LGBG00000000.1	O157:H7	6*	-212-10-94-	67*	-78-					7
EHEC	NZ_LGBA00000000.1	O157:H7	38*	-60-56-15-	94*	-240-					48
EHEC	NZ_LFUH00000000.1	O157:H7	38*	-60-56-15-	94*	-240-					48
EHEC	NZ_LFUB00000000.1	O157:H7	38*	-60-56-15-	94*	-240-					48
EHEC	NZ_LFUA00000000.1	O157:H7	43*	-212-10-	67*	-78-					60
EHEC	NZ_LGBQ00000000.1	O157:H7			67*	-78-					49
EHEC	NZ_LGBI00000000.1	O157:H7			67*	-78-					49
EHEC	NZ_LGBF00000000.1	O157:H7	6*	-212-10-94-	67*	-78-					7
EHEC	NZ_LGAZ00000000.1	O157:H7	6*	-212-10-94-	67*	-78-					7
EHEC	NZ_LGBJ00000000.1	O157:H7	38*	-60-56-15-	94*	-240-					48
EHEC	NZ_LGBD00000000.1	O157:H7	6*	-212-10-94-	67*	-78-					7
EHEC	NZ_ASHA00000000.1	O157:H7	6*	-212-10-94-	67*	-78-					7
EHEC	NZ_AMXQ00000000.1	O111:H8	5*	-8-167-21-80-	66*	-200-237-229-131-30-83-					6
EHEC	NZ_AKBC00000000.1	O26:H11	4*	-8-202-167-109-40-21-197-80-	74*	-123-200-237-206-23-189-30-83-256-					56
EHEC	NZ_AKBA00000000.1	O26:H11	34*	-165-145-45-199-170-112-55-	75*	-257-164-27-134-160-136-41-198-118-					43
EHEC	NZ_AKAZ00000000.1	O26:H11	44*	-8-202-167-109-21-197-80-	74*	-123-200-237-206-23-189-30-83-256-					61
EHEC	NZ_AKAY00000000.1	O111:H11	21*	-165-201-145-45-199-170-112-55-	75*	-257-164-27-134-160-136-41-198-118-					25
EHEC	NZ_AKAW00000000.1	O111:H8	5*	-8-167-21-80-	66*	-200-237-229-131-30-83-					6
EHEC	NZ_AKAV00000000.1	O111:H8	45*	-164-27-219-68-41-198-	45*	-164-27-219-68-41-198-					62
EHEC	NZ_AJVX00000000.1	O26:H11	21*	-165-201-145-45-199-170-112-55-	101*	-123-200-237-206-23-189-30-83-					63
EHEC	NZ_AJVW00000000.1	O26:H11	21*	-165-201-145-45-199-170-112-55-	101*	-123-200-237-206-23-189-30-83-					63
EHEC	NZ_AJVV00000000.1	O111:H8	25*	-165-145-170-55-	45*	-164-27-219-68-41-198-					32
EHEC	NZ_AJVU00000000.1	O111:H8	25*	-165-145-170-55-	45*	-164-27-219-68-41-198-					32
EHEC	NZ_AJVT00000000.1	O111:H11	46*	-8-202-167-109-40-21-80-	74*	-123-200-237-206-23-189-30-83-256-					64
EHEC	NZ_AJVS00000000.1	O111:H11	21*	-165-201-145-45-199-170-112-55-	75*	-257-164-27-134-160-136-41-198-118-					25
EHEC	NZ_AJVR00000000.1	O103:H2	35*	-8-202-140-215-61-181-152-216-101-142-197-	64*	-245-120-108-203-64-65-52-47-					45
EHEC	NZ_AJVQ00000000.1	O103:H25	47*	-214-35-169-155-38-58-221-243-251-252-114-218-220-	102*	-210-4-126-41-218-	120*	-211-166-			65
EHEC	NZ_JHII00000000.1	O157:H7	38*	-60-56-15-	94*	-240-					48
EHEC	NZ_JHIT00000000.1	O157:H7	38*	-60-56-15-	94*	-240-					48
EHEC	NZ_JHIW00000000.1	O157:H7	6*	-212-10-94-	67*	-78-					7
EHEC	NZ_JHIF00000000.1	O157:H7	6*	-212-10-94-	67*	-78-					7
EHEC	NZ_JHIO00000000.1	O157:H7	6*	-212-10-94-	67*	-78-					7
EHEC	NZ_JHIS00000000.1	O157:H7	6*	-212-10-94-	67*	-78-					7
EHEC	NZ_JHIU00000000.1	O157:H7	6*	-212-10-94-	67*	-78-					7
EHEC	NZ_JHIQ00000000.1	O157:H7	38*	-60-56-15-	94*	-240-					48
EHEC	NZ_SCKH00000000.1	O157:H7	6*	-212-10-94-	67*	-78-					7
EHEC	NZ_AMXO00000000.1	O26:H11	34*	-165-145-45-199-170-112-55-	75*	-257-164-27-134-160-136-41-198-118-					43
EHEC	NZ_JHJB00000000.1	O157:H7	6*	-212-10-94-	67*	-78-					7
EHEC	NZ_JHMJ00000000.1	O121:H19	33*	-107-204-129-12-	103*	-125-248-41-218-54-					66
EHEC	NZ_JHMG00000000.1	O121:H19	48*	-194-217-111-190-	103*	-125-248-41-218-54-					67
EHEC	NZ_JHHX00000000.1	O157:H7	38*	-60-56-15-	94*	-240-					48
EHEC	NZ_JHLR00000000.1	O121:H19	33*	-107-204-129-12-	104*	-225-130-					68
EHEC	NZ_JHMO00000000.1	O121:H19	48*	-194-217-111-190-	103*	-125-248-41-218-54-					67
EHEC	NZ_JHHY00000000.1	O157:H7	6*	-212-10-94-	67*	-78-					7
EHEC	NZ_JHHV00000000.1	O157:H7	38*	-60-56-15-	94*	-240-					48
EHEC	NZ_JHMM00000000.1	O165:H25	8*	-230-	82*	-247-	121*	-81-121-			69
EHEC	NZ_JHMZ00000000.1	O177:H25	49*	-183-184-244-	105*	-123-34-					70
EHEC	NZ_JHIR00000000.1	O157:H7	6*	-212-10-94-	67*	-78-					7
EHEC	NZ_JHGC00000000.1	O157:H7	38*	-60-56-15-	94*	-240-					48
EHEC	NZ_JHHM00000000.1	O111:H8	5*	-8-167-21-80-	66*	-200-237-229-131-30-83-					6
EHEC	NZ_JHGP00000000.1	O118:H16	21*	-165-201-145-45-199-170-112-55-	75*	-257-164-27-134-160-136-41-198-118-					25
EHEC	NZ_JHHR00000000.1	O111:H8	25*	-165-145-170-55-	45*	-164-27-219-68-41-198-					32
EHEC	NZ_JHLQ00000000.1	O111:H8	25*	-165-145-170-55-	45*	-164-27-219-68-41-198-					32
EHEC	NZ_JHHT00000000.1	O111:H8	25*	-165-145-170-55-	45*	-164-27-219-68-41-198-					32
EHEC	NZ_JHHS00000000.1	O111:H8	25*	-165-145-170-55-	45*	-164-27-219-68-41-198-					32
EHEC	NZ_JHJQ00000000.1	O157:H7	38*	-60-56-15-	94*	-240-					48
EHEC	NZ_JHJD00000000.1	O157:H7	38*	-60-56-15-	94*	-240-					48
EHEC	NZ_JHJH00000000.1	O157:H7	6*	-212-10-94-	67*	-78-					7
EHEC	NZ_JHJI00000000.1	O157:H7	6*	-212-10-94-	67*	-78-					7
EHEC	NZ_JHJA00000000.1	O157:H7	38*	-60-56-15-	94*	-240-					48
EHEC	NZ_JHHZ00000000.1	O157:H7	38*	-60-56-15-	94*	-240-					48
EHEC	NZ_JHFI00000000.1	O45:H2	50*	-8-202-140-	106*	-245-120-108-203-64-52-47-					71
EHEC	NZ_JHNS00000000.1	O111:H8	25*	-165-145-170-55-	45*	-164-27-219-68-41-198-					32
EHEC	NZ_JHJS00000000.1	O111:H8	5*	-8-167-21-80-	66*	-200-237-229-131-30-83-					6
EHEC	NZ_JHGR00000000.1	O111:H8	25*	-165-145-170-55-	45*	-164-27-219-68-41-198-					32
EHEC	NZ_JHGM00000000.1	O26:H11	21*	-165-201-145-45-199-170-112-55-	75*	-257-164-27-134-160-136-41-198-118-					25
EHEC	NZ_JHOE00000000.1	O26:H11	15*	-8-202-167-80-	101*	-123-200-237-206-23-189-30-83-					72
EHEC	NZ_JHKH00000000.1	O157:H7	6*	-212-10-94-	67*	-78-					7
EHEC	NZ_JHNP00000000.1	O69:H11	4*	-8-202-167-109-40-21-197-80-	74*	-123-200-237-206-23-189-30-83-256-					56
EHEC	NZ_JHFY00000000.1	O103:H11	4*	-8-202-167-109-40-21-197-80-	74*	-123-200-237-206-23-189-30-83-256-					56
EHEC	NZ_JHNN00000000.1	O145:H28	1*	-1-163-188-	79*	-176-255-99-29-					23
EHEC	NZ_JHFQ00000000.1	O145:H28	36*	-1-163-188-172-89-137-	57*	-176-255-99-					46
EHEC	NZ_JHLP00000000.1	O156:H25	51*	-20-62-130-168-36-224-226-24-32-	107*	-225-130-237-249-239-120-					73
EHEC	NZ_JHNB00000000.1	O103:H25	47*	-214-35-169-155-38-58-221-243-251-252-114-218-220-	102*	-210-4-126-41-218-	120*	-211-166-			65
EHEC	NZ_JHGF00000000.1	O157:H7	38*	-60-56-15-	94*	-240-					48
EHEC	NZ_QAEW00000000.1	O157:H7	6*	-212-10-94-	67*	-78-					7
EHEC	NZ_QAEY00000000.1	O26:H11	4*	-8-202-167-109-40-21-197-80-	74*	-123-200-237-206-23-189-30-83-256-					56
EHEC	NZ_QAFP00000000.1	O157:H7	38*	-60-56-15-	94*	-240-					48
EHEC	NZ_QAEU00000000.1	O157:H7	38*	-60-56-15-	94*	-240-					48
EHEC	NZ_QAFN00000000.1	O157:H7	6*	-212-10-94-	67*	-78-					7
EHEC	NZ_QAFT00000000.1	O157:H7	38*	-60-56-15-	94*	-240-					48
EHEC	NZ_QAEV00000000.1	O157:H7	38*	-60-56-15-	94*	-240-					48
EHEC	NZ_QAEZ00000000.1	O26:H11	4*	-8-202-167-109-40-21-197-80-	74*	-123-200-237-206-23-189-30-83-256-					56
EHEC	NZ_QAFO00000000.1	O157:H7	38*	-60-56-15-	94*	-240-					48
EHEC	NZ_QAFR00000000.1	O157:H7	38*	-60-56-15-	94*	-240-					48
EHEC	NZ_QAEX00000000.1	O157:H7	38*	-60-56-15-	94*	-240-					48
EHEC	NZ_QAFU00000000.1	O157:H7	6*	-212-10-94-	67*	-78-					7
EHEC	NZ_QAET00000000.1	O111:H8	5*	-8-167-21-80-	66*	-200-237-229-131-30-83-					6
EHEC	NZ_QAFD00000000.1	O26:H11	21*	-165-201-145-45-199-170-112-55-	75*	-257-164-27-134-160-136-41-198-118-					25
EHEC	NZ_QAFS00000000.1	O157:H7	38*	-60-56-15-	94*	-240-					48
EHEC	NZ_QAFQ00000000.1	O157:H7	38*	-60-56-15-	94*	-240-					48
EHEC	NZ_JABWFP000000000.1	O26:H11	52*	-8-	108*	-123-200-237-					74
EHEC	NZ_JABWGF000000000.1	O157:H7	6*	-212-10-94-	67*	-78-					7
EHEC	NZ_JABWGH000000000.1	O157:H7	6*	-212-10-94-	67*	-78-					7
EHEC	NZ_JABWFR000000000.1	O26:H11	46*	-8-202-167-109-40-21-80-	74*	-123-200-237-206-23-189-30-83-256-					64
EHEC	NZ_JABWFJ000000000.1	O103:H8	27*	-8-202-140-213-197-80-	87*	-189-39-131-30-83-					34
EHEC	NZ_JABWFS000000000.1	O157:H7	6*	-212-10-94-	67*	-78-					7
EHEC	NZ_JABWEI000000000.1	O157:H7	6*	-212-10-94-	67*	-78-					7
EHEC	NZ_JABWEJ000000000.1	O157:H7	6*	-212-10-94-	67*	-78-					7
EHEC	NZ_JABWFH000000000.1	O157:H7	6*	-212-10-94-	67*	-78-					7
EHEC	NZ_JABWEL000000000.1	O157:H7	6*	-212-10-94-	67*	-78-					7
EHEC	NZ_JABWFA000000000.1	O121:H19	33*	-107-204-129-12-	93*	-225-130-237-115-138-					42
EHEC	NZ_JABWFU000000000.1	O121:H19	33*	-107-204-129-12-	93*	-225-130-237-115-138-					42
EHEC	NZ_JABWGC000000000.1	O157:H7	6*	-212-10-94-	67*	-78-					7
EHEC	NZ_JABWGI000000000.1	O157:H7	6*	-212-10-94-	67*	-78-					7
EHEC	NZ_JABWFD000000000.1	O157:H7	6*	-212-10-94-	67*	-78-					7
EHEC	NZ_JABWEX000000000.1	O157:H7	6*	-212-10-94-	67*	-78-					7
EHEC	NZ_JABWFV000000000.1	O109:H21	53*	-86-228-186-135-185-6-171-175-7-207-148-102-110-87-187-103-104-254-162-	109*	-46-9-119-90-97-88-139-196-85-92-					75
EHEC	NZ_JABWEO000000000.1	O157:H7	6*	-212-10-94-	67*	-78-					7
EHEC	NZ_JABWFL000000000.1	O157:H7	6*	-212-10-94-	67*	-78-					7
EHEC	NZ_JABWGD000000000.1	O26:H11	54*	-8-40-21-197-80-	74*	-123-200-237-206-23-189-30-83-256-					76
EHEC	NZ_JABWEH000000000.1	O121:H19	33*	-107-204-129-12-	104*	-225-130-					68
EHEC	NZ_JABWEM000000000.1	O157:H7	6*	-212-10-94-	67*	-78-					7
EHEC	NZ_JABWFK000000000.1	O111:H8	5*	-8-167-21-80-	66*	-200-237-229-131-30-83-					6
EHEC	NZ_JABWEZ000000000.1	O157:H7	6*	-212-10-94-	67*	-78-					7
EHEC	NZ_JABWEV000000000.1	O157:H7	6*	-212-10-94-	67*	-78-					7
EHEC	NZ_JABWFI000000000.1	O157:H7	6*	-212-10-94-	67*	-78-					7
EHEC	NZ_JABWFY000000000.1	O121:H19	33*	-107-204-129-12-	93*	-225-130-237-115-138-					42
EHEC	NZ_JABWGG000000000.1	O157:H7	6*	-212-10-94-	67*	-78-					7
EHEC	NZ_JABWEQ000000000.1	O157:H7	6*	-212-10-94-	67*	-78-					7
EHEC	NZ_JABWEN000000000.1	O121:H19	33*	-107-204-129-12-	93*	-225-130-237-115-138-					42
EHEC	NZ_JABWER000000000.1	O121:H19	33*	-107-204-129-12-	93*	-225-130-237-115-138-					42
EHEC	NZ_JABWGA000000000.1	O121:H19	33*	-107-204-129-12-	93*	-225-130-237-115-138-					42
EHEC	NZ_JABWFF000000000.1	O121:H19	33*	-107-204-129-12-	110*	-225-130-115-138-					77
EHEC	NZ_JABWEU000000000.1	O157:H7	6*	-212-10-94-	67*	-78-					7
EHEC	NZ_JABWFZ000000000.1	O103:H2	35*	-8-202-140-215-61-181-152-216-101-142-197-	111*	-245-120-203-64-65-65-52-47-					78
EHEC	NZ_JABWEW000000000.1	O26:H11	44*	-8-202-167-109-21-197-80-	74*	-123-200-237-206-23-189-30-83-256-					61
EHEC	NZ_JABWEK000000000.1	O157:H7	6*	-212-10-94-	67*	-78-					7
EHEC	NZ_JABWFB000000000.1	O157:H7	6*	-212-10-94-	67*	-78-					7
EHEC	NZ_JABWFE000000000.1	O157:H7	6*	-212-10-94-	67*	-78-					7
EHEC	NZ_JABWFO000000000.1	O145:H28	2*	-1-163-188-172-89-179-137-	79*	-176-255-99-29-					53
EHEC	NZ_JABWFT000000000.1	O111:H8	55*	-20-	112*	-77-193-79-75-177-95-144-					79
EHEC	NZ_JABWFC000000000.1	O157:H7	6*	-212-10-94-	67*	-78-					7
EHEC	NZ_JABWFW000000000.1	O121:H19	33*	-107-204-129-12-	110*	-225-130-115-138-					77
EHEC	NZ_JABWFN000000000.1	O121:H19	33*	-107-204-129-12-	93*	-225-130-237-115-138-					42
EHEC	PVMF00000000.1	O5:H9	56*	-37-73-208-209-147-98-232-184-156-	84*	-123-	120*	-211-166-			80
EHEC	NZ_PVZZ00000000.1	O145:H25	11*	-157-192-49-	113*	-48-	121*	-81-121-			81
EHEC	NZ_PVMG00000000.1	O145:H25	11*	-157-192-49-	71*	-231-	121*	-81-121-			12
EHEC	NZ_PVMH00000000.1	O26:H11	21*	-165-201-145-45-199-170-112-55-	114*	-257-164-27-160-136-41-198-118-					82
EHEC	NZ_NGBP00000000.2	O26:H11	4*	-8-202-167-109-40-21-197-80-							83
EHEC	NZ_LGZK00000000.1	O121:H19	31*	-107-204-129-	103*	-125-248-41-218-54-					84
EHEC	NZ_LHAB00000000.1	O145:H28	57*	-176-255-99-	1*	-1-163-188-					85
EHEC	NZ_LGZU00000000.1	O103:H11	21*	-165-201-145-45-199-170-112-55-	75*	-257-164-27-134-160-136-41-198-118-					25
EHEC	NZ_LGZS00000000.1	O103:H2	3*	-8-202-140-216-101-142-197-	115*	-100-					86
EHEC	NZ_LGZT00000000.1	O121:H19	31*	-107-204-129-	103*	-125-248-41-218-54-					84
EHEC	NZ_LGZD00000000.1	O145:H28			116*	-28-246-258-178-					87
EHEC	NZ_LGZM00000000.1	O111:H8	25*	-165-145-170-55-	45*	-164-27-219-68-41-198-					32
EHEC	NZ_LGZL00000000.1	O103:H2	19*	-59-250-128-173-117-174-223-141-112-55-	117*	-120-108-203-64-65-52-47-					88
EHEC	NZ_LGZI00000000.1	O145:H28	58*	-124-146-236-153-182-82-33-	79*	-176-255-99-29-					89
EHEC	NZ_LGZQ00000000.1	O103:H2	19*	-59-250-128-173-117-174-223-141-112-55-	118*	-43-50-150-222-191-210-					90
EHEC	NZ_LGZE00000000.1	O145:H28	1*	-1-163-188-	79*	-176-255-99-29-					23
EHEC	NZ_LGZG00000000.1	O111:H8	25*	-165-145-170-55-	45*	-164-27-219-68-41-198-					32
EHEC	NZ_LDDK00000000.1	O121:H19	31*	-107-204-129-	103*	-125-248-41-218-54-					84
EHEC	NZ_LDDN00000000.1	O111:H8	25*	-165-145-170-55-	45*	-164-27-219-68-41-198-					32
EHEC	NZ_LDDE00000000.1	O172:H25	8*	-230-	82*	-247-	120*	-211-166-			27
EHEC	NZ_LDDC00000000.1	O103:H2	59*	-201-59-250-128-173-117-174-223-141-112-55-	77*	-43-50-150-222-113-191-210-100-					91
EHEC	NZ_LDDB00000000.1	O103:H2	60*	-201-59-250-128-141-112-55-	115*	-100-					92
EHEC	NZ_LDDM00000000.1	O111:H8	5*	-8-167-21-80-	66*	-200-237-229-131-30-83-					6
EHEC	NZ_LDDR00000000.1	O111:H8	5*	-8-167-21-80-	66*	-200-237-229-131-30-83-					6
EHEC	NZ_LDDD00000000.1	O45:H2	18*	-141-112-55-	76*	-43-50-222-113-191-210-100-					19
EHEC	NZ_LDCU00000000.1	O145:H28	61*	-182-82-33-	79*	-176-255-99-29-					93
EHEC	NZ_LDDO00000000.1	O111:H8	25*	-165-145-170-55-	45*	-164-27-219-68-41-198-					32
EHEC	NZ_SOZY00000000.1	O145:H28			57*	-176-255-99-					94
EHEC	NZ_SKCZ00000000.1	O145:H28			57*	-176-255-99-					94
EHEC	NZ_SKDO00000000.1	O145:H28			57*	-176-255-99-					94
EHEC	NZ_SKDS00000000.1	O145:H28	62*	-163-188-172-89-179-137-	79*	-176-255-99-29-					95
EHEC	NZ_SPAT00000000.1	O145:H28	58*	-124-146-236-153-182-82-33-	79*	-176-255-99-29-					89
EHEC	NZ_SPAQ00000000.1	O145:H28	2*	-1-163-188-172-89-179-137-	79*	-176-255-99-29-					53
EHEC	NZ_SPKD00000000.1	O145:H28	58*	-124-146-236-153-182-82-33-	119*	-28-258-178-					96
EHEC	NZ_SPAN00000000.1	O145:H28	61*	-182-82-33-	57*	-176-255-99-					97
EHEC	NZ_SPAS00000000.1	O145:H28	2*	-1-163-188-172-89-179-137-	63*	-176-255-29-					2
EHEC	NZ_SKDQ00000000.1	O145:H28			57*	-176-255-99-					94
STEC	CP013025.1	O119:H4	122*	-988-459-560-799-1084-834-570-628-466-597-486-643-840-306-1076-	247*	-823-571-863-412-1200-1189-818-418-					98
STEC	CP013662.1	O136:H16	123*	-37-51-661-1088-923-317-204-264-684-			120*	-211-166-			99
STEC	CP009106.2	O104:H21	124*	-8-180-105-535-815-278-803-140-350-1078-	248*	-123-237-206-122-72-1253-389-904-1214-385-1225-701-485-1016-					100
STEC	CP013663.1	O168:H8	125*	-86-228-999-732-355-979-186-135-185-7-	249*	-123-237-206-122-630-1003-1039-1018-1242-1253-904-375-380-785-779-267-1206-453-1219-980-					101
STEC	CP015240.1	O79:H7	126*	-86-228-999-732-355-979-186-135-185-6-171-175-7-927-879-706-933-	250*	-245-728-583-982-914-911-497-666-1110-859-12-897-898-526-					102
STEC	CP009104.1	O104:H7	127*	-20-62-16-143-158-168-	251*	-501-812-725-1121-847-322-442-450-606-391-	120*	-211-166-			103
STEC	CP042350.1	O113:H4	128*	-86-228-1022-	252*	-200-69-34-489-940-746-					104
STEC	CP044311.1	O45:H16	129*	-1005-929-556-609-503-1178-795-550-651-	253*	-316-698-387-273-54-					105
STEC	CP044312.1	O45:H16	130*	-661-668-935-327-291-280-690-331-1007-	254*	-225-1094-505-478-314-	120*	-211-166-			106
STEC	CP042298.1	O109:H48	131*	-670-1144-394-679-403-355-361-1243-544-734-559-938-547-1246-1050-1247-1030-299-1117-	255*	-427-151-310-745-316-273-54-	120*	-211-166-			107
STEC	CP044313.1	O45:H16	132*	-661-688-935-327-291-280-690-331-1007-	254*	-225-1094-505-478-314-	120*	-211-166-			108
STEC	CP027440.1	O185:H28	133*	-86-407-860-381-722-1010-437-438-796-883-479-740-488-	256*	-1120-490-957-410-575-					109
STEC	CP027586.1	O91:H14	134*	-8-180-815-278-868-142-	257*	-752-					110
STEC	CP027584.1	O113:H21	135*	-801-1058-1058-362-1060-727-723-1129-1173-421-	258*	-368-1019-493-429-1191-461-887-1231-1159-850-337-265-482-269-787-920-1066-866-358-					111
STEC	CP027672.1	O76:H19	136*	-550-651-49-31-33-	259*	-360-747-700-1127-558-754-702-444-593-43-50-150-113-191-210-100-					112
STEC	CP027579.1	O77:H45	137*	-1134-1139-853-783-462-	260*	-644-1049-498-492-1099-528-287-205-1089-579-772-1071-573-919-1085-					113
STEC	CP027640.1	O112:H21	138*	-107-293-12-888-	261*	-245-728-583-913-982-914-666-300-12-897-898-	120*	-211-166-			114
STEC	CP027520.1	O126:H27	139*	-855-1156-680-822-539-524-1015-142-598-1080-269-788-1245-415-657-	262*	-976-760-323-1150-753-750-430-					115
STEC	CP027462.1	O130:H11	140*	-662-1138-1115-443-944-409-384-302-393-1234-1054-1236-963-983-515-480-1011-807-1076-	263*	-382-369-1004-652-580-916-896-521-565-873-					116
STEC	CP027461.1	O22:H5					365*	-1103-400-932-731-1083-699-640-428-837-1131-408-	371*	-848-891-987-987-605-1199-	117
STEC	CP027457.1	O137:H41	141*	-1215-620-757-220-241-	264*	-1147-301-607-700-1122-902-998-372-370-682-576-178-					118
STEC	CP027452.1	O183:H18	142*	-988-799-1084-834-628-1162-836-160-692-729-467-714-840-306-1217-471-1076-	265*	-823-571-412-1200-1189-818-418-					119
STEC	CP027449.1	O181:H49	143*	-1035-1165-811-536-552-1029-1114-1183-	266*	-930-713-545-339-41-118-	366*	-876-523-507-1182-1148-555-349-946-958-1133-1047-743-615-719-	372*	-271-1023-841-1045-808-	120
STEC	CP027447.1	O36:H42	144*	-1179-562-1068-773-1142-1188-1186-660-1116-871-1119-	267*	-426-285-845-470-					121
STEC	CP027437.1	O162:H6			268*	-136-816-424-1197-					122
STEC	CP027376.1	O91:H14	145*	-1098-173-117-620-775-653-600-114-55-	269*	-1223-1229-626-683-299-218-54-					123
STEC	CP027373.1	O8:H16	146*	-305-312-646-1196-1140-742-190-	270*	-335-334-1024-447-467-1072-463-279-210-100-	121*	-81-121-			124
STEC	CP027371.1	O181:H49	147*	-1185-1044-1141-519-1137-1001-354-1036-	271*	-123-237-1079-502-939-328-	367*	-374-941-483-1128-890-1135-790-867-707-709-1172-1218-553-1124-			125
STEC	CP027368.1	O178:H19	148*	-1000-550-651-49-31-	272*	-464-915-724-602-717-1026-695-198-118-					126
STEC	CP027366.1	O174:H21	149*	-8-180-645-968-553-1149-749-715-894-330-1157-903-1238-	273*	-245-120-694-1042-					127
STEC	CP027484.1	O76:H19	150*	-1-37-51-661-688-	274*	-245-120-108-203-832-439-439-703-1224-691-1046-931-820-1180-					128
STEC	CP009050.1	O104:H4	151*	-105-	275*	-245-120-911-497-666-1110-859-1025-300-832-439-703-499-					129
STEC	CP015228.1	O168:H8	125*	-86-228-999-732-355-979-186-135-185-7-	249*	-123-237-206-122-630-1003-1039-1018-1242-1253-904-375-380-785-779-267-1206-453-1219-980-					101
STEC	CP015229.1	O36:H14	152*	-516-286-416-525-212-826-477-1065-669-131-	276*	-989-275-1091-509-574-1202-434-1184-1057-277-1220-937-608-					130
STEC	CP011331.1	O104:H4	153*	-252-	277*	-543-702-444-593-650-909-781-511-869-942-905-210-100-					131
STEC	CP015244.1	O91:H21	154*	-611-964-411-969-346-970-520-272-730-471-813-1014-1215-620-	278*	-210-100-					132
STEC	CP023535.1	O104:H4	151*	-105-	275*	-245-120-911-497-666-1110-859-1025-300-832-439-703-499-					129
STEC	CP023531.1	O104:H4	153*	-252-	277*	-543-702-444-593-650-909-781-511-869-942-905-210-100-					131
STEC	CP022279.1	O102:H18					368*	-664-667-590-1158-533-449-398-	373*	-542-829-763-585-586-831-948-548-	133
STEC	CP028381.1	O113:H21	155*	-801-1058-362-723-1129-1173-421-	279*	-358-					134
STEC	CP062203.1	O139:H1	156*	-366-681-417-622-693-981-	280*	-318-618-513-974-764-798-					135
STEC	CP062204.1	O146:H21	157*	-611-964-411-924-471-813-620-757-1136-252-114-55-	278*	-210-100-					136
STEC	CP061914.1	O179:H8	158*	-1138-1115-443-409-384-1235-302-393-1234-1054-1236-963-983-515-480-1011-807-1076-	281*	-382-369-1004-652-765-852-993-1155-1097-797-457-534-806-565-873-					137
STEC	NZ_CP027312.1	O113:H21	159*	-564-373-	282*	-961-348-738-947-673-742-708-1077-993-1155-782-1097-1232-769-797-784-455-405-677-457-534-806-565-873-					138
STEC	NZ_CP027342.1	OUND:H19	160*	-1000-550-	283*	-360-747-700-1127-558-436-1187-754-702-444-593-43-191-210-					139
STEC	NZ_CP027328.1	O174:H8	161*	-504-419-	284*	-581-491-817-541-1053-219-134-604-569-136-41-					140
STEC	NZ_CP027310.1	O113:H21	162*	-564-889-423-842-825-422-632-827-827-373-	285*	-961-348-1152-873-					141
STEC	NZ_CP027323.1	O146:H21	163*	-8-180-105-535-815-278-1192-1017-1238-	273*	-245-120-694-1042-					142
STEC	NZ_CP027340.1	O91:H14	164*	-8-180-105-106-91-1526-895-925-1205-278-	286*	-225-130-752-					143
STEC	NZ_CP041425.1	O159:H16	165*	-383-270-584-111-469-315-49-31-	287*	-921-751-118-	121*	-81-121-			144
STEC	NZ_CP016828.1	O104:H4	153*	-252-	277*	-543-702-444-593-650-909-781-511-869-942-905-210-100-					131
STEC	NZ_HF572917.1	O104:H4	151*	-105-	275*	-245-120-911-497-666-1110-859-1025-300-832-439-703-499-					129
STEC	NZ_CP024997.2	O26:H11	166*	-1-37-	288*	-225-1094-505-314-465-402-					145
STEC	NZ_CP025036.2	O26:H11	166*	-1-37-	288*	-225-1094-505-314-465-402-					145
STEC	NZ_CP023061.1	O104:H4	153*	-252-	277*	-543-702-444-593-650-909-781-511-869-942-905-210-100-					131
STEC	NZ_CP031546.1	O116:H11	166*	-1-37-	288*	-225-1094-505-314-465-402-					145
STEC	NZ_CP013185.1	O104:H4	153*	-252-	277*	-543-702-444-593-650-909-781-511-869-942-905-210-100-					131
STEC	NZ_CP041002.1	O104:H4	151*	-105-	275*	-245-120-911-497-666-1110-859-1025-300-832-439-703-499-					129
STEC	NZ_CP041429.1	O100:H19	136*	-550-651-49-31-33-	289*	-700-1127-558-436-593-50-150-113-191-210-100-					146
STEC	NZ_CP041433.1	O100:H19	136*	-550-651-49-31-33-	289*	-700-1127-558-436-593-50-150-113-191-210-100-					146
STEC	NZ_CP041411.1	O93:H28	167*	-603-952-448-112-874-972-934-810-1090-288-611-964-411-924-928-778-1222-591-324-282-1193-687-1151-522-969-809-829-899-338-141-956-1160-970-520-272-730-471-813-813-1014-620-757-1136-252-	290*	-886-514-396-955-494-1081-399-647-656-352-1095-1013-1040-1106-395-100-					147
STEC	NZ_CP041437.1	O8:H19	168*	-1086-736-329-1235-302-393-1234-1054-1236-963-983-515-480-1011-807-1076-	291*	-1208-473-563-781-511-869-942-905-570-303-906-263-395-43-50-150-222-113-191-210-100-	121*	-81-121-			148
STEC	NZ_CP041431.1	O100:H19	136*	-550-651-49-31-33-	292*	-360-747-700-1127-558-436-593-50-150-113-191-210-100-					149
STEC	NZ_CP041422.1	O100:H30	169*	-744-1076-	293*	-546-1042-766-127-84-3-231-198-	369*	-675-865-966-			150
STEC	NZ_CP041416.1	O22:H8	170*	-1235-1054-1236-1011-807-1076-	294*	-1074-1164-852-993-677-565-873-					151
STEC	NZ_CP041435.1	O155:H21	171*	-910-564-805-842-825-422-632-827-827-373-	295*	-348-1152-738-445-947-673-742-708-784-455-405-677-457-534-806-565-873-					152
STEC	NZ_CP035498.1	O2:H6					370*	-664-667-276-379-404-962-633-633-917-529-	374*	-995-386-1067-704-882-1051-856-294-619-759-1143-	153
STEC	NZ_CP044314.1	O113:H21	172*	-801-1058-727-723-1129-1173-421-	296*	-577-368-1019-493-429-1191-461-887-1231-1159-850-337-265-482-269-787-920-1066-866-358-					154
STEC	NZ_JRKD00000000.1	O104:H4	173*	-1069-	277*	-543-702-444-593-650-909-781-511-869-942-905-210-100-					155
STEC	NZ_JRJF00000000.1	O104:H4	174*	-295-261-262-260-	275*	-245-120-911-497-666-1110-859-1025-300-832-439-703-499-					156
STEC	NZ_JRLD00000000.1	O104:H4	153*	-252-	275*	-245-120-911-497-666-1110-859-1025-300-832-439-703-499-					157
STEC	NZ_LNFV00000000.1	O91:H14	175*	-8-180-815-181-152-868-	297*	-225-720-1212-752-					158
STEC	NZ_LPWW00000000.1	O91:H14	176*	-8-180-105-106-1526-895-1205-535-815-278-868-142-	298*	-225-130-648-900-1212-752-					159
STEC	NZ_LPWV00000000.1	O5:H19	177*	-37-51-661-688-508-331-1007-	299*	-577-368-1191-451-					160
STEC	NZ_LNFU00000000.1	O91:H14	178*	-1098-173-117-620-620-775-653-600-114-55-	300*	-1223-626-683-299-218-54-					161
STEC	NZ_AQGN00000000.1	O174:H8	179*	-636-340-	301*	-237-206-458-473-189-131-819-					162
STEC	NZ_APWX00000000.1	O174:H21	180*	-8-180-1201-1070-645-968-553-749-	302*	-1012-463-210-100-					163
STEC	NZ_AQGP00000000.1	O174:H2	181*	-672-252-114-55-							164
STEC			181*	-672-252-114-55-
STEC	NZ_JHOC00000000.1	O174:H8	179*	-636-340-							165
STEC			179*	-636-340-
STEC	NZ_JHNW00000000.1	O174:H21	182*	-611-964-924-928-778-1222-282-1151-522-969-346-829-899-338-141-1244-347-638-333-696-951-956-1160-970-520-272-730-471-813-1014-1215-620-757-1136-252-114-55-	302*	-1012-463-210-100-					166
STEC	NZ_JHIZ00000000.1	O157:H7	38*	-60-56-15-	94*	-240-					48
STEC	NZ_JHGW00000000.1	O91:H14	183*	-59-117-620-757-1136-1194-653-600-243-251-252-114-55-	303*	-1223-1229-683-218-54-					167
STEC	NZ_JHNV00000000.1	O119:H4	184*	-988-298-570-628-1037-833-1109-836-671-160-440-466-486-1112-643-840-306-1076-	304*	-637-1052-1009-996-678-1020-					168
STEC	NZ_JHHN00000000.1	O111:H8	5*	-8-167-21-80-	66*	-200-237-229-131-30-83-					6
STEC	NZ_JHJC00000000.1	O157:H7	6*	-212-10-94-	67*	-78-					7
STEC	NZ_QAES00000000.1	O15:H27	185*	-140-969-346-809-829-899-338-452-141-	305*	-702-444-593-650-909-50-150-222-113-210-100-	120*	-211-166-			169
STEC	NZ_QAER00000000.1	O8:H19	186*	-86-228-999-732-355-979-135-185-6-171-175-7-927-879-706-	306*	-577-368-325-332-332-337-265-1145-531-861-451-					170
STEC	NZ_QAFA00000000.1	O8:H7	187*	-1086-329-1235-302-393-1234-1054-1236-963-983-515-1076-	307*	-1256-1074-1164-1167-1021-738-445-947-351-780-1118-708-1077-1063-852-993-677-457-806-565-873-	121*	-81-121-			171
STEC	NZ_QAEP00000000.1	O91:H14	188*	-8-180-1526-815-278-181-152-868-	308*	-225-752-					172
STEC	NZ_JABWFX000000000.1	O59:H19			309*	-245-120-367-506-685-1254-566-557-					173
STEC	NZ_LHCO00000000.1	O185:H7	189*	-8-202-140-578-215-61-167-868-216-101-1100-1203-991-	310*	-245-728-12-897-898-526-					174
STEC	NZ_LHCQ00000000.1	O183:H18	190*	-86-1056-472-587-23-1082-1207-527-914-967-794-425-631-1033-	311*	-637-1052-1009-996-678-					175
STEC	NZ_LHCZ00000000.1	O22:H8	191*	-1235-1054-1236-963-983-515-480-1011-807-1076-	312*	-1074-445-947-673-742-655-1154-1227-748-972-852-993-677-457-806-565-873-					176
STEC	NZ_LHCR00000000.1	O153:H25	192*	-805-889-423-842-825-422-632-827-373-	313*	-961-348-1152-738-445-947-673-742-565-					177
STEC	NZ_LHCT00000000.1	O134:H38	193*	-8-202-140-215-21-216-101-142-197-1100-1203-	314*	-245-120-108-203-64-					178
STEC	NZ_LHCM00000000.1	O116:H49	194*	-435-1000-651-49-31-	315*	-495-444-593-650-909-781-511-570-303-906-263-395-43-50-150-222-191-210-100-					179
STEC	NZ_LHCX00000000.1	O8:H19	195*	-86-171-7-927-879-706-	316*	-1019-429-1191-337-265-1145-531-861-1153-787-659-920-824-1166-353-1241-					180
STEC	NZ_LHCW00000000.1	O142:H38	196*	-8-202-140-578-215-61-167-109-40-21-181-152-868-216-101-142-197-1100-1203-	317*	-245-120-108-203-64-694-					181
STEC	NZ_LHCP00000000.1	O8:H49	197*	-756-312-646-1196-1140-742-190-	318*	-334-1024-447-467-1072-463-279-210-100-					182
STEC	NZ_LGZP00000000.1	O45:H16	129*	-1005-929-556-609-503-1178-795-550-651-	319*	-316-698-698-387-273-54-	120*	-211-166-			183
STEC	NZ_LHAA00000000.1	O104:H7	198*	-107-62-202-204-129-1176-293-1185-1044-994-	320*	-368-1019-985-907-1213-887-1231-1159-850-325-332-337-265-					184
STEC	NZ_LGZJ00000000.1	O96:H19			321*	-360-747-700-1127-558-436-1187-754-702-444-593-43-50-150-100-					185
STEC	NZ_LGZF00000000.1	O113:H21	199*	-564-805-889-423-842-825-632-827-373-	322*	-961-348-673-742-686-1077-993-565-873-					186
STEC	NZ_LGZC00000000.1	O88:H25	200*	-397-59-250-128-	323*	-113-210-100-					187
STEC			201*	-8-40-21-
STEC	NZ_LGZO00000000.1	O15:H27	202*	-140-350-1078-1201-1070-711-	324*	-245-120-108-203-64-65-52-728-583-859-1025-300-832-439-439-703-	121*	-81-121-			188
STEC	NZ_LGZX00000000.1	O116:H21	203*	-784-455-405-565-873-	325*	-738-445-686-1077-993-1155-782-1097-1232-					189
STEC	NZ_LGZW00000000.1	O74:H42	204*	-388-761-114-55-	326*	-543-702-781-511-869-100-					190
STEC	NZ_LGZH00000000.1	O113:H21	205*	-564-805-889-423-842-825-422-632-827-373-	327*	-961-947-673-742-873-					191
STEC	NZ_LGZZ00000000.1	O22:H8	206*	-1235-1054-1236-963-983-1011-807-1076-	328*	-1019-429-850-325-1209-821-1226-1153-1075-482-269-787-659-1064-					192
STEC	NZ_JNNJ00000000.1	O91:H21	207*	-278-1192-864-1017-574-716-1093-663-997-1070-814-645-968-903-1126-1238-	329*	-245-120-					193
STEC	NZ_JNNI00000000.1	O91:H21	208*	-346-809-970-520-272-730-471-813-1014-1215-	330*	-968-903-1126-1238-					194
STEC	NZ_LDDW00000000.1	O6:H34	209*	-1251-623-762-950-981-1048-918-658-66-1130-420-1008-169-155-342-220-241-	331*	-245-120-108-203-1107-1043-877-554-343-454-319-	120*	-211-166-			195
STEC	NZ_LDDV00000000.1	O38:H21	210*	-801-1058-1058-362-721-1060-	332*	-461-431-978-985-850-337-265-1145-482-269-787-659-920-1066-866-358-					196
STEC			211*	-564-805-889-
STEC	NZ_LDCV00000000.1	O142:H38	196*	-8-202-140-578-215-61-167-109-40-21-181-152-868-216-101-142-197-1100-1203-	317*	-245-120-108-203-64-694-					181
STEC	NZ_LDCX00000000.1	O121:H7	212*	-20-62-16-143-158-168-168-1006-1073-953-32-992-1002-617-718-364-496-654-614-739-936-789-129-	333*	-206-122-458-473-1121-847-322-442-450-606-391-	120*	-211-166-			197
STEC	NZ_LDDI00000000.1	O130:H38	213*	-8-202-140-109-40-21-152-868-101-142-197-1100-1203-	334*	-245-					198
STEC	NZ_LDCZ00000000.1	O109:H48	214*	-365-648-1252-1248-945-1249-697-712-1087-881-500-804-1181-516-908-532-171-1031-266-289-	335*	-225-1094-314-456-1237-475-589-878-					199
STEC	NZ_LDDF00000000.1	O171:H2	215*	-341-610-596-1234-1076-	336*	-875-50-100-					200
STEC	NZ_LDDJ00000000.1	O130:H11	216*	-662-1138-1115-443-944-409-384-1235-302-393-515-480-1011-807-1076-	337*	-382-369-1004-652-580-916-376-896-521-565-873-					201
STEC	NZ_LDDA00000000.1	O104:H7	198*	-107-62-202-204-129-1176-293-1185-1044-994-	338*	-368-1019-985-907-1213-887-1231-332-337-265-					202
STEC	NZ_LDDS00000000.1	O96:H19	217*	-550-651-651-49-31-33-	339*	-700-1127-558-43-150-191-210-100-					203
STEC	NZ_LDDH00000000.1	O163:H19	218*	-1235-302-1054-1236-963-983-807-1076-	340*	-677-457-534-806-565-873-					204
STEC	NZ_LDDT00000000.1	O91:H21	219*	-611-964-411-969-346-730-471-813-1014-1215-620-757-1136-252-114-55-	278*	-210-100-					205
STEC	NZ_QESQ00000000.1	O116:H21	220*	-564-805-423-842-825-827-373-	341*	-961-348-1152-673-742-742-708-686-1077-993-1155-782-1097-1232-769-784-534-806-565-873-					206
STEC	NZ_QESM00000000.1	O178:H19	221*	-1000-550-651-49-31-33-	342*	-360-747-1127-558-436-1187-754-702-444-444-593-43-					207
STEC	NZ_QESK00000000.1	O22:H8	222*	-86-999-732-7-	343*	-577-368-1019-429-1191-850-325-1209-821-1226-1153-1075-482-353-1064-					208
STEC	NZ_QESI00000000.1	O46:H38	223*	-397-201-59-250-128-145-45-199-170-174-223-901-55-	344*	-222-113-191-210-100-					209
STEC	NZ_QESF00000000.1	O91:H21	224*	-471-813-1014-1215-620-757-1136-252-114-55-	278*	-210-100-					210
STEC	NZ_QESC00000000.1	O74:H42	225*	-8-8-180-105-1526-925-320-716-484-506-	345*	-120-108-65-52-47-728-583-982-914-					211
STEC	NZ_QESA00000000.1	O104:H7	226*	-1198-	346*	-368-1019-985-907-1213-887-1231-1159-850-325-337-265-					212
STEC	NZ_QERS00000000.1	O113:H21	227*	-564-805-889-825-422-	347*	-677-457-534-806-873-					213
STEC	NZ_QERN00000000.1	H10	228*	-86-228-732-355-979-186-135-185-6-171-175-7-377-627-1146-459-446-843-	348*	-1019-493-429-1191-461-787-659-920-768-735-432-1092-					214
STEC	NZ_QESN00000000.1	O8:H19	229*	-86-355-185-6-171-175-927-706-	349*	-577-368-1019-429-1191-850-861-451-787-659-920-824-1166-353-1064-	120*	-211-166-			215
STEC	NZ_QESH00000000.1	O91:H21	230*	-611-964-411-969-346-471-812-1014-1215-620-757-1136-252-114-55-	278*	-210-100-					216
STEC	NZ_QERM00000000.1	O163:H19	231*	-86-228-979-186-135-185-175-7-	350*	-577-368-1019-726-561-353-1064-					217
STEC	NZ_QESE00000000.1	O91:H21	219*	-611-964-411-969-346-730-471-813-1014-1215-620-757-1136-252-114-55-	278*	-210-100-					205
STEC	NZ_QERX00000000.1	O113:H21	232*	-801-1058-1129-1173-421-	351*	-577-482-269-787-659-920-1066-866-358-					218
STEC	NZ_QESR00000000.1	O2:H25	233*	-594-283-1169-537-595-321-1034-844-639-862-1239-588-1210-858-296-1038-884-268-	352*	-760-943-					219
STEC	NZ_QERY00000000.1	O113:H21	227*	-564-805-889-825-422-	347*	-677-457-534-806-873-					213
STEC	NZ_QERV00000000.1	O113:H21	234*	-564-805-889-423-842-632-827-373-	353*	-348-457-534-806-873-					220
STEC	NZ_QERT00000000.1	O113:H21	227*	-564-805-889-825-422-	347*	-677-457-534-806-873-					213
STEC	NZ_QERL00000000.1	O171:H2	235*	-86-86-6-845-281-1062-	354*	-245-52-1123-					221
STEC	NZ_QESP00000000.1	O8:H16	236*	-929-556-651-	253*	-316-698-387-273-54-	121*	-81-121-			222
STEC	NZ_QESL00000000.1	O178:H19	237*	-1000-550-49-31-33-	355*	-360-436-1187-1187-702-444-593-43-					223
STEC	NZ_QESD00000000.1	O91:H21	238*	-611-964-411-969-88-471-813-1014-1215-620-757-1136-252-114-55-	278*	-210-100-					224
STEC	NZ_QESB00000000.1	O104:H21	239*	-1215-114-55-	356*	-786-1233-1170-912-390-290-93-208-136-41-118-					225
STEC	NZ_QERW00000000.1	O113:H21	232*	-801-1058-1129-1173-421-	357*	-577-482-269-787-1066-866-358-					226
STEC	NZ_QESO00000000.1	O8:H19	229*	-86-355-185-6-171-175-927-706-	358*	-577-368-1019-429-1191-850-325-332-337-1145-531-861-451-787-659-920-824-1241-	120*	-211-166-			227
STEC	NZ_QERP00000000.1	O139:H19	240*	-8-180-574-716-1093-663-997-1161-741-1171-733-613-	359*	-245-120-108-203-65-52-47-832-439-1224-975-1255-691-1046-931-820-1180-					228
STEC	NZ_QESJ00000000.1	O116:H49	241*	-435-1000-550-651-49-31-	360*	-495-1163-702-444-869-942-905-570-303-906-263-395-43-50-222-191-100-					229
STEC	NZ_QESG00000000.1	O91:H21	242*	-611-964-411-969-88-730-471-813-1014-1215-757-1136-252-114-55-	278*	-210-100-					230
STEC	NZ_QERZ00000000.1	O113:H21	227*	-564-805-889-825-422-	347*	-677-457-534-806-873-					213
STEC	NZ_QERU00000000.1	O113:H21	227*	-564-805-889-825-422-	347*	-677-457-534-806-873-					213
STEC	NZ_QERR00000000.1	O185:H7	189*	-8-202-140-578-215-61-167-868-216-101-1100-1203-991-	310*	-245-728-12-897-898-526-					174
STEC	NZ_QERO00000000.1	O179:H8	243*	-662-1138-1115-443-944-409-384-393-1234-1054-1236-963-983-515-480-1011-807-1076-	361*	-382-369-1004-652-765-580-916-376-896-521-392-1097-					231
STEC	NZ_QERK00000000.1	O174:H21	244*	-611-964-411-924-928-1215-620-757-1136-252-114-55-	278*	-210-100-					232
STEC	NZ_QERQ00000000.1	O130:H11	245*	-662-1138-1115-443-944-409-384-1235-302-393-1234-1054-1236-963-983-515-480-1011-807-1076-	362*	-382-916-376-896-521-565-873-					233
STEC	NZ_QERJ00000000.1	O178:H19	150*	-1-37-51-661-688-	363*	-245-120-108-203-64-52-47-832-439-703-1224-975-1255-1046-931-					234
STEC	NZ_LDDU00000000.1	O38:H21	246*	-801-1058-362-721-1060-723-1129-1173-421-	364*	-493-429-1191-461-431-978-985-907-1213-1231-1159-850-337-265-1145-482-269-787-659-920-1066-866-358-					235
EAEC	CP010221.1	O178:H7	375*	-1807-1387-1403-1863-536-552-1029-1551-	431*	-1296-1258-1478-1778-1227-1232-677-457-534-806-565-873-					236
EAEC	CP010213.1	O178:H7	375*	-1807-1387-1403-1863-536-552-1029-1551-	431*	-1296-1258-1478-1778-1227-1232-677-457-534-806-565-873-					236
EAEC	CP010206.1	O178:H7	375*	-1807-1387-1403-1863-536-552-1029-1551-	431*	-1296-1258-1478-1778-1227-1232-677-457-534-806-565-873-					236
EAEC	CP010196.1	O178:H7	376*	-1473-1141-519-1137-1646-1390-1519-1267-	432*	-577-368-1019-493-429-1191-1213-1226-768-735-432-1277-1536-					237
EAEC	CP010186.1	O178:H7	376*	-1473-1141-519-1137-1646-1390-1519-1267-	432*	-577-368-1019-493-429-1191-1213-1226-768-735-432-1277-1536-					237
EAEC	CP010116.1	O153:H9	377*	-1396-1841-222-1845-1287-1523-16-1269-1410-1580-1722-	433*	-1832-1394-1541-1421-1576-1853-1802-1756-1451-1834-1745-1634-1708-1768-1721-1653-					238
EAEC	CP010172.1	O101:H17	378*	-1848-1317-1559-1400-1691-1329-1357-1418-1812-	434*	-1321-320-1751-1604-1736-1661-1661-1516-1615-798-					239
EAEC	CP011915.1	O50:H6					483*	-664-667-1561-276-379-404-962-633-917-529-	497*	-995-386-1067-704-882-1262-1765-1815-1051-899-856-294-619-759-1143-	240
EAEC	CP013483.1	O101:H17	379*	-1729-1337-1822-1460-1407-1597-1660-1567-1810-1588-1659-	435*	-127-84-3-231-198-					241
EAEC	CP010231.1	O8:H11	380*	-86-228-1874-1668-267-	436*	-69-34-489-940-746-1857-1731-750-					242
EAEC	CP007594.1	O78:H11	381*	-1-1753-1663-	437*	-200-1374-1664-1466-1511-1777-1416-					243
EAEC	CP007799.1	O6:H1
EAEC	CP012112.1	O78:H4	382*	-86-1276-1739-1525-1820-1056-472-23-1304-1650-1672-1757-527-914-425-631-1033-	438*	-637-1052-1009-996-678-1430-1805-1020-					244
EAEC	CP015912.1	O160:H40	383*	-8-180-105-	439*	-123-206-122-630-1003-1039-1018-1242-1253-389-904-375-1844-380-785-1836-779-267-1804-1677-					245
EAEC	CP020514.1	O101:H9	379*	-1729-1337-1822-1460-1407-1597-1660-1567-1810-1588-1659-	435*	-127-84-3-231-198-					241
EAEC	CP020509.1	H31	384*	-1565-1839-1235-302-393-515-807-1076-	440*	-1454-1598-1499-1838-1732-1846-1259-1860-1520-912-390-1492-1782-1686-1828-1808-208-136-41-118-					246
EAEC	CP018770.2	O157:H48	385*	-1494-1274-1819-1059-1469-1665-1774-1652-1676-1852-1568-1406-1402-1402-1563-1758-1684-1865-1727-1380-1689-1540-1533-1787-1794-1502-1796-	441*	-1678-1851-1305-1762-1809-1744-1490-					247
EAEC	CP021193.1	O153:H34	386*	-1709-1814-1477-1733-1420-1498-766-1379-1294-1613-1833-1761-1752-1858-942-1341-1345-1539-1628-1683-1784-							248
			386*	-1709-1814-1477-1733-1420-1498-766-1379-1294-1613-1833-1761-1752-1858-942-1341-1345-1539-1628-1683-1784-
EAEC	CP024821.1	H31	384*	-1565-1839-1235-302-393-515-807-1076-	440*	-1454-1598-1499-1838-1732-1846-1259-1860-1520-912-390-1492-1782-1686-1828-1808-208-136-41-118-					246
EAEC	CP024092.1	O142:H30	387*	-180-278-1192-864-1017-574-1606-1480-1806-1322-1366-	442*	-245-120-108-203-64-65-1673-1658-47-1310-1801-492-1786-1679-					249
EAEC	CP023357.1	O6:H31					484*	-1785-497-			250
EAEC	CP016497.1	O6:H1
EAEC	CP016007.1	O50:H6					485*	-1323-1614-1538-1280-1292-1591-1338-1577-1348-408-	498*	-1532-1711-1384-1631-1289-1285-1797-1755-1544-1741-1666-1772-605-1199-	251
EAEC	CP024862.1	O102:H6	388*	-1347-1508-1342-1283-1654-1401-1495-1475-1617-	443*	-1832-1608-1762-1717-1467-					252
EAEC	CP021879.1	O101:H21	378*	-1848-1317-1559-1400-1691-1329-1357-1418-1812-	444*	-1321-320-1751-1604-1736-1661-1516-1615-798-					253
EAEC	CP019273.1	O33:H4	389*	-988-459-560-799-1084-834-570-628-1037-833-1506-836-671-160-1076-	445*	-863-412-1200-1189-818-418-					254
EAEC	CP023142.1	O17:H18	390*	-1446-1307-1647-1600-1165-1843-1629-1792-1699-1704-1662-1714-1570-1812-1076-	446*	-1346-1831-1671-1476-1835-1578-1574-1864-1306-	486*	-1391-1716-121-			255
EAEC	CP028714.1	O50:H6					487*	-664-1561-276-379-404-962-633-917-529-	499*	-995-386-1067-704-882-1262-1765-1815-856-294-619-759-1143-	256
EAEC	CP029164.1	O53:H4	391*	-988-459-833-1506-1109-836-671-160-440-597-486-1112-643-840-306-1076-	247*	-823-571-863-412-1200-1189-818-418-					257
EAEC	CP029741.1	O6:H16	392*	-1-1753-1343-1331-1750-1372-1821-1856-1868-1663-1687-1748-1655-475-1335-1383-	447*	-200-69-940-1781-1428-1719-1068-1862-1701-1332-1669-1777-1416-					258
EAEC	CP043541.1	O119:H23	393*	-1-1783-1695-1271-1066-1707-1572-1622-1273-1469-1603-1543-1866-1358-1692-1690-1847-1871-1566-1682-1301-1375-1688-1439-1767-1673-1528-1517-1482-1724-	448*	-123-237-206-122-630-1018-1242-1253-389-904-375-1836-779-1479-1775-	121*	-81-121-			259
EAEC	CP048865.1	O6:H1
EAEC	CP048860.1	O6:H1
EAEC	CP048606.1	O50:H6
EAEC	CP065611.1	O144:H25	394*	-37-73-73-508-935-			120*	-211-166-			260
EAEC	CP058596.1	O6:H1
EAEC	CP057953.1	O23:H10	395*	-8-167-109-40-21-181-152-868-216-101-101-142-197-	449*	-225-130-648-900-720-					261
EAEC	CP054236.1	O6:H1
EAEC	CP054230.1	O25:H1
EAEC	CP026935.2	O153:H15	396*	-1769-1535-1011-807-1076-	450*	-205-127-84-3-231-198-					262
EAEC	CP048304.1	O6:H1
EAEC	CP042903.1	O26:H36	397*	-1325-1667-1412-1352-1795-1680-807-1076-	451*	-205-127-84-3-231-231-198-					263
EAEC	CP062895.1	H4	398*	-1667-1412-1352-1795-1546-1680-1350-1548-1735-1703-1327-41-1675-1747-963-983-515-480-1873-246-1780-807-1076-	452*	-546-1657-766-205-127-84-3-231-198-	488*	-1281-1649-1720-			264
EAEC	CP062883.1	H4	398*	-1667-1412-1352-1795-1546-1680-1350-1548-1735-1703-1327-41-1675-1747-963-983-515-480-1873-246-1780-807-1076-	452*	-546-1657-766-205-127-84-3-231-198-	488*	-1281-1649-1720-			264
EAEC	CP062832.1	H4	398*	-1667-1412-1352-1795-1546-1680-1350-1548-1735-1703-1327-41-1675-1747-963-983-515-480-1873-246-1780-807-1076-	452*	-546-1657-766-205-127-84-3-231-198-	488*	-1281-1649-1720-			264
EAEC	CP062838.1	H4	398*	-1667-1412-1352-1795-1546-1680-1350-1548-1735-1703-1327-41-1675-1747-963-983-515-480-1873-246-1780-807-1076-	452*	-546-1657-766-205-127-84-3-231-198-	488*	-1281-1649-1720-			264
EAEC	CP062815.1	H4	398*	-1667-1412-1352-1795-1546-1680-1350-1548-1735-1703-1327-41-1675-1747-963-983-515-480-1873-246-1780-807-1076-	452*	-546-1657-766-205-127-84-3-231-198-	488*	-1281-1649-1720-			264
EAEC	CP062844.1	H4	398*	-1667-1412-1352-1795-1546-1680-1350-1548-1735-1703-1327-41-1675-1747-963-983-515-480-1873-246-1780-807-1076-	452*	-546-1657-766-205-127-84-3-231-198-	488*	-1281-1649-1720-			264
EAEC	CP062826.1	H4	398*	-1667-1412-1352-1795-1546-1680-1350-1548-1735-1703-1327-41-1675-1747-963-983-515-480-1873-246-1780-807-1076-	452*	-546-1657-766-205-127-84-3-231-198-	488*	-1281-1649-1720-			264
EAEC	CP053079.1	O75:H5					484*	-1785-497-			250
EAEC	CP061206.1	O6:H1
EAEC	FN554766.1	O44:H18	399*	-86-1264-1311-1455-1641-1465-			489*	-1854-1404-			265
EAEC	NZ_CP050199.1	O99:H33	400*	-594-283-1169-1619-1734-1442-	252*	-200-69-34-489-940-746-					266
EAEC	NZ_CP050211.1	O23:H15			453*	-1542-1527-					267
EAEC	NZ_CP050203.1	O45:H10	401*	-1-1753-1343-	252*	-200-69-34-489-940-746-					268
			402*	-1618-1791-1655-475-1484-1521-1527-
EAEC	NZ_CP063214.1	O15:H7					490*	-942-1869-			269
EAEC	NZ_CABWHO010000003.1	O6:H1
EAEC	NZ_JACFYE010000001.1	O6
EAEC	NZ_CP041538.1	O6:H1
EAEC	NZ_CP050198.1	O157:H42	403*	-86-228-999-1842-1022-	454*	-69-1515-1731-1639-1867-1365-1685-1700-	491*	-675-966-			270
EAEC	NZ_CP024667.1	O167:H5	404*	-37-51-661-688-	455*	-123-200-1817-1715-1272-1284-1766-1356-1320-					271
EAEC	NZ_CP024278.1	O78:H12	405*	-1035-1165-811-536-1029-1114-1183-	456*	-930-713-545-339-1824-522-1505-1681-1830-208-136-1681-1830-208-136-41-118-	492*	-876-523-507-1182-1148-555-349-946-958-1133-743-615-719-	500*	-271-1023-841-1825-1286-1405-1726-1324-1385-1877-1045-808-	272
EAEC	NZ_CP024293.1	O78:H12			457*	-123-237-206-122-1610-1855-206-1855-1859-1560-1079-502-939-328-	493*	-374-941-483-890-1135-790-867-707-709-1172-1218-553-1124-	501*	-1706-1827-1788-1340-1518-1725-1472-1370-1743-1351-	273
EAEC	NZ_AP022287.1	O2:H30	406*	-1396-1841-222-1287-1523-16-1269-1410-	458*	-1742-1728-1751-1604-1710-1388-1534-1408-1148-1840-1426-1764-1579-1516-1615-798-					274
EAEC	NZ_AP022298.1	O176:H34	407*	-1319-1457-1850-1585-1712-1826-1702-1789-1452-1799-1076-	459*	-1434-1811-1085-	486*	-1391-1716-121-			275
EAEC	NZ_AP022215.1	O37:H2	408*	-388-761-1876-1194-775-653-243-252-114-55-	460*	-602-717-1026-118-					276
EAEC	NZ_AP021946.1	O101:H10	409*	-1337-1822-1460-1407-1597-1660-1567-1810-1588-1659-	450*	-205-127-84-3-231-198-					277
EAEC	NZ_AP022105.1	O8:H17	396*	-1769-1535-1011-807-1076-	252*	-200-69-34-489-940-746-					278
EAEC	NZ_AP023224.1	H9	410*	-1369-1005-929-556-1178-1776-1461-550-651-	461*	-1361-1468-316-1453-698-387-273-54-					279
EAEC	NZ_AP021890.1	O153:H19	411*	-86-228-999-732-355-979-186-135-185-6-171-175-7-927-879-706-	462*	-577-368-1019-429-337-265-1145-531-861-451-1153-787-659-824-1166-353-	120*	-211-166-			280
EAEC	NZ_AP021891.1	H5	412*	-1875-1076-	463*	-1697-1870-1657-1645-766-205-127-84-	494*	-1281-1649-			281
EAEC	NZ_CP025950.3	O101:H10	413*	-1848-1418-1812-	434*	-1321-320-1751-1604-1736-1661-1661-1516-1615-798-					282
EAEC	NZ_LR134080.1	O82:H19	414*	-1299-1760-1829-1807-1387-1403-1029-1355-1800-1816-1282-1770-1198-1114-1183-1601-742-1514-1763-1737-1759-1261-	464*	-1389-417-748-780-1118-708-686-1077-852-993-1232-769-565-873-					283
EAEC	NZ_CP045277.1	O8:H17	415*	-1469-1535-807-1076-	450*	-205-127-84-3-231-198-					284
EAEC	NZ_JHJU00000000.1	O6:H16	416*	-1-1753-1343-1459-	465*	-200-69-940-1862-1701-					285
EAEC					466*	-1705-1511-1777-1416-
EAEC	NZ_QAEO00000000.1	O116:H5	417*	-1-1753-1343-1459-1484-1521-1527-	467*	-22-205-127-84-3-231-198-					286
EAEC	DADWUN000000000.1	O17:H18	418*	-86-1264-1311-1648-1455-1749-1878-415-	468*	-426-1694-1771-1713-1429-					287
EAEC	DADWUJ000000000.1	O153:H30	419*	-1396-1841-222-1318-1287-1523-16-1269-	469*	-1832-1394-1541-1802-1756-1834-1611-1698-1623-1571-1608-1762-1721-1653-					288
EAEC	DADWUG000000000.1	O3:H30	420*	-1396-1841-222-1845-1318-1287-1523-16-1269-	470*	-1832-1394-1541-1802-1756-1834-1611-709-1409-1698-1623-1571-1608-1762-1721-1653-					289
EAEC	DADWTZ000000000.1	O7:H4	421*	-228-999-1842-1022-	471*	-200-69-1730-1818-1837-1428-1719-1068-1862-1669-1779-1374-1738-1547-					290
EAEC	DADWTY000000000.1	O11:H18	418*	-86-1264-1311-1648-1455-1749-1878-415-	468*	-426-1694-1771-1713-1429-					287
EAEC	DADWRG000000000.1	O153:H30	420*	-1396-1841-222-1845-1318-1287-1523-16-1269-	472*	-1832-1394-1541-1802-1756-1834-1611-709-1409-1698-1623-1571-1608-1762-					291
EAEC	DADWRA000000000.1	O153:H30	420*	-1396-1841-222-1845-1318-1287-1523-16-1269-	470*	-1832-1394-1541-1802-1756-1834-1611-709-1409-1698-1623-1571-1608-1762-1721-1653-					289
EAEC	DADWRB000000000.1	O153:H30	420*	-1396-1841-222-1845-1318-1287-1523-16-1269-	470*	-1832-1394-1541-1802-1756-1834-1611-709-1409-1698-1623-1571-1608-1762-1721-1653-					289
EAEC	DADVZK000000000.1	O3:H30	420*	-1396-1841-222-1845-1318-1287-1523-16-1269-	470*	-1832-1394-1541-1802-1756-1834-1611-709-1409-1698-1623-1571-1608-1762-1721-1653-					289
EAEC	DADKMI000000000.1	O17:H18	418*	-86-1264-1311-1648-1455-1749-1878-415-	468*	-426-1694-1771-1713-1429-					287
EAEC	DADKMF000000000.1	O153:H30	422*	-1396-222-1845-1318-1287-1523-16-1269-	470*	-1832-1394-1541-1802-1756-1834-1611-709-1409-1698-1623-1571-1608-1762-1721-1653-					292
EAEC	DADKMD000000000.1	O153:H30	420*	-1396-1841-222-1845-1318-1287-1523-16-1269-	472*	-1832-1394-1541-1802-1756-1834-1611-709-1409-1698-1623-1571-1608-1762-					291
EAEC	DADKMB000000000.1	O17:H18	418*	-86-1264-1311-1648-1455-1749-1878-415-	468*	-426-1694-1771-1713-1429-					287
EAEC	DADKLZ000000000.1	O153:H30	420*	-1396-1841-222-1845-1318-1287-1523-16-1269-	470*	-1832-1394-1541-1802-1756-1834-1611-709-1409-1698-1623-1571-1608-1762-1721-1653-					289
EAEC	DADKMA000000000.1	O6:H1
EAEC	DADKLX000000000.1	O153:H30	420*	-1396-1841-222-1845-1318-1287-1523-16-1269-	470*	-1832-1394-1541-1802-1756-1834-1611-709-1409-1698-1623-1571-1608-1762-1721-1653-					289
EAEC	DADKLV000000000.1	O6:H1
EAEC	DADKLO000000000.1	H21	423*	-801-1058-362-727-723-1129-1173-421-1656-	473*	-577-368-1019-429-265-1145-482-269-787-659-920-1066-866-358-					293
EAEC	DADKLN000000000.1	O153:H30	424*	-801-801-1058-1058-362-727-723-1129-1173-421-1656-	474*	-577-368-1019-493-461-431-978-985-907-1213-887-1231-1159-1159-850-337-265-1145-482-269-787-659-358-					294
EAEC	DADKLK000000000.1	O59:H19			475*	-245-120-367-506-685-1254-557-					295
EAEC	DADKLA000000000.1	O39:H12	425*	-86-228-186-135-185-6-171-175-1309-	476*	-123-237-206-122-630-1003-1039-1018-1242-389-904-375-785-1836-779-267-1479-1718-1312-					296
EAEC	DADKKY000000000.1	O86:H18	426*	-1583-1593-1399-1463-1485-64-693-1424-	477*	-1832-1394-1541-1802-709-1698-1623-1571-1608-1762-1721-1653-					297
EAEC	DADKKU000000000.1	O181:H16	427*	-471-813-1014-1500-600-251-252-114-55-	478*	-123-237-206-1610-1531-1855-1859-1444-1560-1696-1790-1445-502-939-					298
EAEC	DADKKS000000000.1	O11:H18	418*	-86-1264-1311-1648-1455-1749-1878-415-	468*	-426-1694-1771-1713-1429-					287
EAEC	DADKKQ000000000.1	O107:H5	403*	-86-228-999-1842-1022-	479*	-200-69-940-746-					299
EAEC	DADKKP000000000.1	O107:H5	403*	-86-228-999-1842-1022-	479*	-200-69-940-746-					299
EAEC	DADKKL000000000.1	O11:H18	418*	-86-1264-1311-1648-1455-1749-1878-415-	468*	-426-1694-1771-1713-1429-					287
EAEC	DADKJX000000000.1	O126:H27	428*	-801-1058-1058-362-721-1060-727-723-1129-1173-421-1656-	480*	-577-368-1019-493-429-1191-461-431-978-985-907-1213-887-1231-1159-850-337-265-1145-482-269-787-659-1066-866-358-					300
EAEC	DADKKA000000000.1	O1:H45	429*	-1336-1524-1861-1640-1378-1798-1625-15-	481*	-426-1793-1612-1773-1803-1872-	495*	-1670-1823-			301
EAEC	DADKJZ000000000.1	O181:H16	427*	-471-813-1014-1500-600-251-252-114-55-427*	478*	-123-237-206-1610-1531-1855-1859-1444-1560-1696-1790-1445-502-939-478*					298
EAEC	DADKJY000000000.1	H9	430*	-594-283-1169-1582-1263-1674-1693-1279-1746-1651-1636-1587-1221-	482*	-176-1373-1573-1740-1342-1481-1754-1849-1723-1813-	496*	-675-865-166-			302
EAEC	DADKJT000000000.1	O181:H16	427*	-471-813-1014-1500-600-251-252-114-55-	478*	-123-237-206-1610-1531-1855-1859-1444-1560-1696-1790-1445-502-939-					298
EAEC	DADKJQ000000000.1	O181:H16	427*	-471-813-1014-1500-600-251-252-114-55-	478*	-123-237-206-1610-1531-1855-1859-1444-1560-1696-1790-1445-502-939-					298
EAEC	DADKJO000000000.1	O11:H18	418*	-86-1264-1311-1648-1455-1749-1878-415-	468*	-426-1694-1771-1713-1429-					287
EAEC	DADKJN000000000.1	O11:H18	418*	-86-1264-1311-1648-1455-1749-1878-415-	468*	-426-1694-1771-1713-1429-					287
EAEC	DADKJP000000000.1	O17:H18	418*	-86-1264-1311-1648-1455-1749-1878-415-	468*	-426-1694-1771-1713-1429-					287
EAEC	DADKJM000000000.1	O11:H18	418*	-86-1264-1311-1648-1455-1749-1878-415-	468*	-426-1694-1771-1713-1429-					287
EAEC	DADKJL000000000.1	O181:H16	427*	-471-813-1014-1500-600-251-252-114-55-	478*	-123-237-206-1610-1531-1855-1859-1444-1560-1696-1790-1445-502-939-					298
EAEC	DADKJK000000000.1	O181:H16	427*	-471-813-1014-1500-600-251-252-114-55-	478*	-123-237-206-1610-1531-1855-1859-1444-1560-1696-1790-1445-502-939-					298
EAEC	DADEXH000000000.1	O137:H41	141*	-1215-620-757-220-241-	264*	-1147-301-607-700-1122-902-998-372-370-682-576-178-					118
EIEC	DADBXR000000000.1	O125ab:H27	502*	-1-1509-	522*	-1415-1832-1290-1393-1436-990-574-					303
EIEC	DADBYP000000000.1	H32	503*	-86-228-999-1022-	523*	-200-69-34-489-940-					304
EIEC	DADBYV000000000.1	O101:H4	504*	-8-202-140-578-215-61-181-142-1554-1626-1616-	524*	-580-916-376-896-521-392-1413-852-993-					305
EIEC	DADBZJ000000000.1	O6:H10	403*	-86-228-999-1842-1022-							306
EIEC	DADBZP000000000.1	H23	505*	-86-1638-1569-1552-661-1102-1308-1456-	525*	-637-1052-1009-996-678-1430-1553-1805-1020-					307
EIEC	DADBZQ000000000.1	O134:H31					545*	-1334-1055-1564-1268-1298-1607-1575-1316-1522-1414-1252-1867-1260-	548*	-1386-1314-1291-1462-1483-1313-1419-	308
EIEC	DADBZT000000000.1	O38:H26	506*	-1-1753-1343-1459-1618-1486-1750-1372-1821-1856-1687-1748-1655-475-1484-1521-1527-	526*	-200-69-34-489-940-746-1132-1362-					309
EIEC	DADCPX000000000.1	O107:H27	403*	-86-228-999-1842-1022-	479*	-200-69-940-746-					299
EIEC	DADDQZ000000000.1	O12:H16	507*	-1-1753-1486-1331-1750-1821-1868-1663-1687-1748-475-	527*	-200-69-1332-1101-1113-1374-1738-1392-1777-1416-					310
EIEC	DADEAN000000000.1	O8:H21	508*	-1470-1395-1353-1451-	528*	-1195-461-1513-1643-1204-	121*	-81-121-			311
					529*	-225-130-648-
EIEC	DADEGU000000000.1	O86:H18	509*	-1396-1841-222-1845-1318-1287-1523-16-1269-1410-	530*	-1832-1394-1541-1802-1756-1834-1611-1409-1698-1623-1571-1608-1762-1721-1653-					312
EIEC	DADEHF000000000.1	O10:H39	510*	-1-1753-1339-1521-1633-	531*	-200-69-940-1781-1730-1818-1837-1719-1068-1862-1669-1374-					313
EIEC	DADEHJ000000000.1	O45:H16	511*	-1-1753-1486-1331-1750-1821-1856-1868-1663-1687-1748-475-	532*	-200-69-1332-1101-1113-1374-1738-1392-1466-1511-1777-1416-					314
EIEC	DADEHO000000000.1	O17:H1	512*	-86-1264-1311-1648-1455-1749-1878-415-1431-1265-1367-1644-1589-1326-1507-1641-1465-1363-	533*	-1190-1529-	546*	-211-1111-1404-			315
EIEC	DADEJA000000000.1	O71:H40	396*	-1769-1535-1011-807-1076-	534*	-200-69-34-489-					316
EIEC	DADEJK000000000.1		513*	-1769-1011-807-1076-	535*	-200-489-940-746-					317
EIEC	DADELB000000000.1	O161:H40			536*	-245-120-108-203-64-65-1673-1658-1330-52-47-1310-1801-492-1786-1679-					318
EIEC	DADELC000000000.1	O40/O8:H4	514*	-1-1753-1343-1856-1868-475-1484-1521-1527-	252*	-200-69-34-489-940-746-					319
EIEC	DADKJR000000000.1	O9:H10	515*	-1448-1447-1184-	537*	-123-200-237-206-122-105-1710-1464-1266-1411-1376-1592-1104-1512-815-1501-1450-1417-	369*	-675-865-966-			320
EIEC	DADKJS000000000.1	O174:H28	516*	-180-105-535-815-278-1192-864-1017-574-716-1093-663-997-1161-741-1333-1397-1606-1480-1806-1322-1366-	334*	-245-					321
EIEC	DADKJV000000000.1	O45:H16	517*	-86-1491-1061-1347-1250-1596-1605-1364-1032-1489-1028-1437-354-1497-1422-1474-1440-	538*	-1190-1458-1443-1438-1228-1487-1177-1297-1529-	547*	-211-211-1111-1404-			322
EIEC	DADKJW000000000.1	O8:H19	396*	-1769-1535-1011-807-1076-	539*	-200-69-746-					323
EIEC	DADKKD000000000.1	O134:H31					545*	-1334-1055-1564-1268-1298-1607-1575-1316-1522-1414-1252-1867-1260-	548*	-1386-1314-1291-1462-1483-1313-1419-	308
EIEC	DADKKE000000000.1	O134:H31					545*	-1334-1055-1564-1268-1298-1607-1575-1316-1522-1414-1252-1867-1260-	548*	-1386-1314-1291-1462-1483-1313-1419-	308
EIEC	DADKKR000000000.1	O8:H19	396*	-1769-1535-1011-807-1076-	539*	-200-69-746-					323
EIEC	DADKLG000000000.1	O161:H37	518*	-86-999-1842-	540*	-1867-1449-	488*	-1281-1649-1720-			324
EIEC	DADWTK000000000.1	O8:H9	519*	-1-1753-1372-1821-1856-1868-1663-1687-1748-1655-475-1484-1521-1633-	541*	-1211-1096-1360-1300-1383-1651-	488*	-1281-1649-1720-			325
EIEC	NZ_AAKB00000000.2	O124:H30	520*	-1377-1257-1530-1175-1504-1240-1493-1293-	542*	-984-1496-1581-1427-1270-1168-1545-1041-198-	488*	-1281-1649-1720-			326
EIEC	NZ_VMTQ00000000.1	O121:H30	521*	-1359-407-860-1288-1562-1105-1632-1584-	543*	-489-940-1471-1488-1027-1303-	369*	-675-865-966-			327
EIEC	NZ_VNKL00000000.1	O96:H19	150*	-1-37-51-661-688-	544*	-245-108-203-65-52-47-832-439-703-1255-691-1046-931-820-1180-					328
ETEC	FN649414.1	O78:H11	381*	-1-1753-1663-	437*	-200-1374-1664-1466-1511-1777-1416-					243
ETEC	NZ_NQYN00000000.1				563*	-8-180-105-91-1526-1557-895-925-1205-320-320-716-1093-1315-484-1556-					329
					564*	-1-1753-1343-1856-1868-1663-1687-
					450*	-205-127-84-3-231-198-
ETEC	NZ_NQYK00000000.1	O56:H21	549*	-8-180-105-535-815-278-1078-1201-1070-814-645-968-894-330-1157-903-1126-1238-	273*	-245-120-694-1042-					330
ETEC	NZ_NQYM00000000.1	H2	550*	-1-1753-1343-1459-1618-1339-1750-1372-1663-1687-1748-1655-475-1484-1527-	565*	-200-69-34-					331
ETEC	NZ_CP023349.1	O114:H49	147*	-1185-1044-1141-519-1137-1001-354-1036-	566*	-123-237-206-122-1610-1531-1855-1859-1444-1560-1079-502-939-328-	577*	-374-941-483-1128-890-1135-709-1172-1218-553-1124-	578*	-1706-1827-1788-1340-1518-1725-1472-1370-1743-1642-1216-1351-	332
ETEC	CM007915.1	O6:H16	551*	-1-1753-1343-1868-1663-1687-1125-1590-1368-1335-	567*	-200-1428-1719-1068-1862-1701-1777-1416-					333
ETEC	CP002729.1	O149:H10	552*	-1-1753-1343-1459-1618-1791-1687-1748-1655-475-1484-1527-	526*	-200-69-34-489-940-746-1132-1362-					334
ETEC	NZ_JTHI00000000.1	O115:H5	553*	-550-651-49-31-	568*	-464-724-602-717-1026-695-198-118-					335
ETEC	NZ_JUBB00000000.1	O115:H5	553*	-550-651-49-31-	568*	-464-724-602-717-1026-695-198-118-					335
ETEC	NZ_JTGK00000000.1	O6:H16	554*	-1-1753-1343-1868-1663-1687-1125-1590-1381-1432-1368-1335-	465*	-200-69-940-1862-1701-					336
ETEC	NZ_JTGM00000000.1	O159:H34	555*	-8-180-105-484-1556-	569*	-123-1715-1272-1284-					337
ETEC	CP038859.1	O18:H21	556*	-801-1058-723-1129-1173-421-	570*	-577-368-1019-493-429-1191-461-985-907-1213-887-1231-1159-850-337-265-1145-482-269-787-659-920-1066-358-					338
ETEC	PFXW01000005.1	O17:H18	557*	-1629-1792-1699-1704-1662-1558-1624-1714-1570-1812-1230-1076-	571*	-1346-1831-1671-1476-1835-1578-1574-1864-1306-	486*	-1391-1716-121-			339
ETEC	NZ_AAJT00000000.2	O148:H28	559*	-1302-1637-55-	573*	-677-457-534-521-1155-782-1232-769-784-455-405-916-376-896-806-565-873-	367*	-374-941-483-1128-890-1135-790-867-707-709-1172-1218-553-1124-	579*	-1630-1550-1371-1382-1706-1827-1510-1595-1555-1425-1382-1550-1371-1328-1788-1743-1642-1216-1351-	341
ETEC	CP000800.1	H28	560*	-8-180-105-106-91-1205-1093-1433-1594-1315-484-1556-	574*	-123-1610-1531-1599-1349-501-812-1546-725-442-1696-1790-1445-1609-1398-1435-1344-986-1586-1201-1635-1620-331-1108-1549-	120*	-211-166-			342
ETEC	NZ_AUZS00000000.1	O6:H16	561*	-1537-1441-116-133-19-33-	575*	-1627-1275-1354-1295-1168-1545-1041-127-198-					343
ETEC	NQYL00000000.1	H10	562*	-228-732-355-1621-1278-1423-1174-1602-	576*	-245-120-108-203-64-65-52-685-52-1503-					344
EPEC	CP020107.1	O156:H8	580*	-620-114-218-220-241-	617*	-363-710-849-460-872-					345
EPEC	CP039403.1	O63:H6
STEC	CP040316.1	O157:H7	6*	-212-10-94-	67*	-78-					7
STEC	CP040314.1	O157:H7	6*	-212-10-94-	67*	-78-					7
STEC	CP040313.1	O157:H7	6*	-212-10-94-	67*	-78-					7
STEC	CP040311.1	O157:H7	6*	-212-10-94-	67*	-78-					7
STEC	CP040309.1	O157:H7	6*	-212-10-94-	67*	-78-					7
STEC	CP040307.1	O157:H7	6*	-212-10-94-	67*	-78-					7
STEC	CP035366.1	O157:H7	6*	-212-10-94-	67*	-78-					7
EPEC	CP050998.1	O39:H9	581*	-259-776-621-771-802-960-233-31-	81*	-118-					346
EPEC	CP051001.1	O157:H16	582*	-86-228-999-1842-1022-	523*	-200-69-34-489-940-					347
EPEC	CP047378.1	O4:H11	583*	-8-202-167-	618*	-123-200-237-206-473-23-189-39-229-131-30-83-256-					348
EPEC	CP035751.1	O111:H9	584*	-37-73-959-800-359-954-737-309-977-	619*	-123-237-705-468-474-308-551-885-705-357-1397-					349
EPEC	CP010134.1	O103:H4	585*	-599-668-676-482-649-481-926-612-326-297-1044-994-406-414-718-1333-354-401-777-755-1473-1141-519-1137-1001-371-1646-	620*	-577-368-1019-493-429-1191-461-431-978-985-907-1213-887-1231-325-332-337-265-1145-1226-920-					350
EPEC	CP010240.1	O15:H2	586*	-201-59-250-128-117-55-	615*	-210-					351
EPEC	CP010119.1	O15:H2	586*	-201-59-250-128-117-55-	615*	-210-					351
EPEC	CP010238.1	O153:H19	587*	-86-228-999-732-355-979-	621*	-577-368-1019-429-1191-850-325-332-337-1145-531-861-451-787-659-920-824-1166-1241-	120*	-211-166-			352
EPEC	CP027104.1	O145:H34
EPEC	CP027103.1	O145:H34
EPEC	CP017631.1	O3:H26	588*	-17-71-161-151-227-18-253-242-307-154-133-19-33-	97*	-235-22-205-127-84-3-231-198-					353
EPEC	CP024134.1	O70:H2	589*	-17-71-161-151-227-253-242-116-132-893-549-154-19-33-	622*	-235-127-84-3-231-198-					354
EPEC	CP024131.1	O180:H2	590*	-17-71-161-151-227-18-253-242-116-949-582-629-307-154-133-19-33-	97*	-235-22-205-127-84-3-231-198-					355
EPEC	CP019455.1	O81:H6					650*	-1869-			356
EPEC	CP025747.1	O13:H11	591*	-1769-1535-807-1076-	450*	-205-127-84-3-231-198-					357
STEC	CP028674.1	O157:H7	38*	-60-56-15-	94*	-240-					48
EPEC	CP066032.1	O111:H2	592*	-201-250-128-173-117-55-	623*	-43-284-222-113-191-					358
EPEC	FM180568.1	O127:H6
EPEC	LT903847.1	O127:H6
EPEC	LT827011.1	O127:H6
EPEC	NZ_WXYW01000001.1	O156:H1	593*	-594-283-568-304-311-284-838-635-			651*	-689-880-538-634-642-510-342-408-	41*	-540-774-592-530-1199-	359
STEC	NZ_CP032793.1	O157:H7	38*	-60-56-15-	94*	-240-					48
STEC	NZ_JHIL00000000.1	O157:H7	38*	-60-56-15-	94*	-240-					48
STEC	NZ_JHIV00000000.1	O157:H7	6*	-212-10-94-	67*	-78-					7
STEC	NZ_JHIY00000000.1	O157:H7	38*	-60-56-15-	94*	-240-					48
STEC	NZ_JHIE00000000.1	O157:H7	6*	-212-10-94-	67*	-78-					7
STEC	NZ_JHIH00000000.1	O157:H7	6*	-212-10-94-	67*	-78-					7
STEC	NZ_JHIP00000000.1	O157:H7	6*	-212-10-94-	67*	-78-					7
STEC	NZ_JHIN00000000.1	O157:H7	6*	-212-10-94-	67*	-78-					7
STEC	NZ_JHIA00000000.1	O157:H7	38*	-60-56-15-	94*	-240-					48
STEC	NZ_JHID00000000.1	O157:H7	6*	-212-10-94-	67*	-78-					7
STEC	NZ_JHHW00000000.1	O157:H7	6*	-212-10-94-	67*	-78-					7
EPEC	NZ_JHFK00000000.1	O121:H19	33*	-107-204-129-12-	624*	-218-54-					360
STEC	NZ_JHIG00000000.1	O157:H7	6*	-212-10-94-	67*	-78-					7
STEC	NZ_JHKS00000000.1	O157:H7	6*	-212-10-94-	67*	-78-					7
STEC	NZ_JHGD00000000.1	O157:H7	38*	-60-56-15-	94*	-240-					48
STEC	NZ_JHLK00000000.1	O157:H7	38*	-60-56-15-	94*	-240-					48
STEC	NZ_JHJF00000000.1	O157:H7	6*	-212-10-94-	67*	-78-					7
EPEC	NZ_JHNL00000000.1	O55:H7	7*	-212-2-13-							361
STEC	NZ_JABWEY000000000.1	O157:H7	6*	-212-10-94-	67*	-78-					7
STEC	NZ_JABWEP000000000.1	O157:H7	6*	-212-10-94-	67*	-78-					7
EPEC	NZ_VAUQ00000000.1	O109:H21	594*	-86-228-732-355-979-186-135-185-6-171-175-7-207-148-102-110-87-187-103-104-254-162-	109*	-46-9-119-90-97-88-139-196-85-92-					362
EPEC	NZ_LAFA00000000.1	O126:H2	595*	-59-250-128-173-117-55-	625*	-222-191-					363
EPEC	NZ_AKNI00000000.1	O126:H2	596*	-8-181-152-216-101-142-	626*	-108-64-					364
EPEC	NZ_LZDX00000000.1	O157:H16	582*	-86-228-999-1842-1022-	523*	-200-69-34-489-940-					347
STEC	NZ_LGBO00000000.1	O157:H7	597*	-212-2-554-10-	627*	-176-78-1805-624-433-					365
STEC	NZ_LGBL00000000.1	O157:H7	6*	-212-10-94-	67*	-78-					7
STEC	NZ_LGBM00000000.1	O157:H7	598*	-56-641-336-15-	628*	-413-625-571-240-178-					366
STEC	NZ_LGBN00000000.1	O157:H7	598*	-56-641-336-15-	628*	-413-625-571-240-178-					366
EPEC	NZ_LZEH00000000.1	O157:H26	599*	-17-71-154-133-19-33-	97*	-235-22-205-127-84-3-231-198-					367
EPEC	NZ_LZDZ00000000.1	O157:H16	403*	-86-228-999-1842-1022-	435*	-127-84-3-231-198-					368
EPEC	NZ_LZDW00000000.1	O157:H16	403*	-86-228-999-1842-1022-	523*	-200-69-34-489-940-					369
EPEC	NZ_LZEB00000000.1	O157:H16	403*	-86-228-999-1842-1022-	435*	-127-84-3-231-198-					368
EPEC	NZ_LZEG00000000.1	O157:H26	600*	-1-1753-1343-1459-1618-1663-1687-1748-1655-475-1484-1521-1527-	629*	-235-205-127-84-3-231-198-					370
EPEC	NZ_LZEE00000000.1	O157:H39
EPEC	NZ_LZDY00000000.1	O157:H16	396*	-1769-1535-1011-807-1076-	435*	-127-84-3-231-198-					371
EPEC	NZ_LZEC00000000.1	O157:H39
EPEC	NZ_LZEF00000000.1	O157:H39
EPEC	NZ_LZEA00000000.1	O157:H16	396*	-1769-1535-1011-807-1076-	523*	-200-69-34-489-940-					372
EPEC	NZ_LZED00000000.1	O157:H39
EPEC	NZ_LZDV00000000.1	O157:H16	396*	-1769-1535-1011-807-1076-	523*	-200-69-34-489-940-					372
EPEC	NZ_LZDU00000000.1	O157:H16	503*	-86-228-999-1022-	523*	-200-69-34-489-940-					304
EPEC	NZ_AAJV00000000.2	O103:H2	601*	-8-202-140-215-61-181-152-216-142-197-	64*	-245-120-108-203-64-65-52-47-					373
EPEC	NZ_JHSI00000000.1	H7	602*	-1299-1760-1829-1807-1387-601-356-1763-1737-1759-1261-	630*	-1389-417-1296-42-1258-1478-455-405-677-457-534-806-565-					374
EPEC	NZ_JHRJ00000000.1	H6
EPEC	NZ_JHTJ00000000.1	O142:H6
EPEC	NZ_JHQX00000000.1	O33:H6					652*	-1785-			375
EPEC	NZ_JHTK00000000.1	O88:H25	603*	-599-888-238-481-926-612-326-1519-1267-793-378-345-	631*	-1019-429-1191-461-431-1277-1536-792-851-					376
EPEC	NZ_JHTI00000000.1	O119:H6					652*	-1785-			375
EPEC	NZ_JHTE00000000.1	O127:H6
EPEC	NZ_JHRT00000000.1	H33	396*	-1769-1535-1011-807-1076-	450*	-205-127-84-3-231-198-					262
EPEC	NZ_JHRK00000000.1	H7	604*	-599-668-888-238-481-926-1519-1267-793-378-345-	632*	-368-1019-493-429-1191-461-431-735-1536-792-851-					377
EPEC	NZ_JHRU00000000.1	O70:H40	605*	-86-228-999-	633*	-200-746-					378
EPEC	NZ_JHRR00000000.1	O142:H34
EPEC	NZ_JHRQ00000000.1	H7	604*	-599-668-888-238-481-926-1519-1267-793-378-345-	634*	-368-1019-493-429-1191-461-431-735-432-1277-1536-792-851-					379
EPEC	NZ_JHRM00000000.1	H27	606*	-86-228-1874-441-1668-267-	635*	-857-892-766-205-127-84-3-231-	369*	-675-865-966-			380
EPEC	NZ_JHRL00000000.1	O142:H6
EPEC	NZ_JHRF00000000.1	O127:H6
EPEC	NZ_JHQV00000000.1	O127:H6
EPEC	NZ_JHTF00000000.1.1	O142:H6
EPEC	NZ_JHRP00000000.1	O114:H2	592*	-201-250-128-173-117-55-	636*	-222-113-191-					381
EPEC	NZ_JHRN00000000.1	H7	604*	-599-668-888-238-481-926-1519-1267-793-378-345-	637*	-1389-417-1296-1478-455-405-677-457-534-806-565-					382
EPEC	NZ_JHRG00000000.1	O33:H34
EPEC	NZ_JHQZ00000000.1	O55:H51
EPEC	NZ_JHTL00000000.1.1	H45
EPEC	NZ_JHTG00000000.1	H1
EPEC	NZ_JHRO00000000.1	O55:H51
EPEC	NZ_JHSG00000000.1	O33:H34
EPEC	NZ_JHRI00000000.1	H7	604*	-599-668-888-238-481-926-1519-1267-793-378-345-	638*	-368-1019-429-1191-461-431-735-432-1277-1536-851-					383
EPEC	NZ_JHSB00000000.1	O55:H51
EPEC	NZ_JHRH00000000.1	O55:H51
EPEC	NZ_JHRW00000000.1	O127:H6
EPEC	NZ_JHRD00000000.1	O55:H51
EPEC	NZ_JHRC00000000.1	O55:H51
EPEC	NZ_JHRA00000000.1	H7	605*	-1299-1760-1829-1807-1387-601-356-1763-1737-	639*	-1389-417-42-1258-1478-455-405-677-457-534-806-565-					384
EPEC	NZ_JHQW00000000.1	H7	606*	-888-238-481-926-1519-1267-793-378-345-	640*	-368-1019-493-429-1191-461-431-735-432-1277-792-851-					385
EPEC	NZ_JHSH00000000.1	O119:H6					652*	-1785-			375
EPEC	NZ_JHSY00000000.1	H34
EPEC	NZ_JHSU00000000.1	O118/O151:H5	607*	-1499-665-1875-807-	641*	-200-1857-1731-	488*	-1281-1649-1720-			386
EPEC	NZ_JHSF00000000.1	H1
EPEC	NZ_JHRY00000000.1	O111:H2	608*	-8-181-142-197-							387
EPEC	NZ_JHRX00000000.1	O177:H9	609*	-259-776-517-621-771-960-233-31-	642*	-696-770-512-572-971-767-292-313-828-512-41-118-					388
EPEC	NZ_JHSK00000000.1	O55:H51
EPEC	NZ_JHSE00000000.1	H7	602*	-1299-1760-1829-1807-1387-601-356-1763-1737-1759-1261-	643*	-1389-1296-1478-455-405-677-457-534-806-565-					389
EPEC	NZ_JHTB00000000.1	O2:H2	610*	-567-839-504-419-653-	644*	-1733-1296-405-677-457-806-565-873-					390
EPEC	NZ_JHSX00000000.1	O142:H34
EPEC	NZ_JHSW00000000.1	O125ab:H21
EPEC	NZ_JHSL00000000.1	O55:H51
EPEC	NZ_JHSD00000000.1	H6					650*	-1869-			356
EPEC	NZ_JHSC00000000.1	O119:H6					652*	-1785-			375
EPEC	NZ_JHTA00000000.1	O51:H49
EPEC	NZ_JHSZ00000000.1	O85:H31					65*	-854-674-870-758-518-	616*	-386-1615-973-344-274-487-965-	391
EPEC	NZ_JHSP00000000.1	O114:H2	611*	-201-59-250-128-173-117-55-	645*	-284-222-191-					392
EPEC	NZ_JHSN00000000.1	O114:H2	592*	-201-250-128-173-117-55-	636*	-222-113-191-					381
EPEC	NZ_JHSM00000000.1	O55:H51
EPEC	NZ_JHSA00000000.1	O33:H34
EPEC	NZ_JHTM00000000.1	O126:H2	596*	-8-181-152-216-101-142-	646*	-108-203-64-					393
EPEC	NZ_JHQY00000000.1	O2	612*	-895-636-340-835-616-476-	647*	-577-368-1019-429-1191-821-1226-1153-1075-659-920-768-735-432-1277-1536-1392-					394
EPEC	NZ_JHTH00000000.1	H34
EPEC	NZ_JHRS00000000.1	H2	595*	-59-250-128-173-117-55-							395
EPEC	NZ_JHSV00000000.1	O2:H2	613*	-791-567-839-504-419-653-	647*	-577-368-1019-429-1191-821-1226-1153-1075-659-920-768-735-432-1277-1536-1392-					396
EPEC	NZ_JHSO00000000.1	O126:H2	596*	-8-181-152-216-101-142-	626*	-108-64-					364
EPEC	NZ_JHRZ00000000.1	O88:H25	614*	-1299-1829-1807-1387-1403-1863-846-1029-1551-830-922-601-356-1763-1737-1261-	648*	-1389-417-1296-42-455-457-534-806-565-					397
EPEC	NZ_JHRE00000000.1	O111:H2	608*	-8-181-142-197-	649*	-43-191-					5
EPEC	NZ_JHSS00000000.1	O145:H28	572*	-124-146-236-153-33-	119*	-28-258-178-					57
EPEC	NZ_JHSQ00000000.1	O145:H28	558*	-1-172-89-179-137-							340
